# Supplementary material for: Software Application Profile: PHESANT: a tool for performing automated phenome scans in UK Biobank
Source: Int J Epidemiol. 2017 Oct 5;47(1):29–35. doi: 10.1093/ije/dyx204 (PMC5837456; doi:10.1093/ije/dyx204)
Supplement: Supplementary Table [file dyx204_ije-2017-02-0225-file005.xls]

## Sheet: Sheet1
fieldID		fieldDescription		pvalue		fieldType		resultType
1687	Comparative	body	size	at	age	10	3.83445049299956e-279	CAT-SIN	ORDERED-LOGISTIC
3143	Ankle	spacing	width	3.47856659491061e-109	CONTINUOUS	LINEAR
2714	Age	when	periods	started	(menarche)	1.94072609958144e-60	INTEGER	ORDERED-LOGISTIC
4100	Ankle	spacing	width	(left)	2.37252507536186e-52	CONTINUOUS	LINEAR
4119	Ankle	spacing	width	(right)	5.29425057305865e-51	CONTINUOUS	LINEAR
1418	baseline:2	Milk	type	used	1.31609572306987e-34	CAT-SIN	MULTINOMIAL-LOGISTIC
2443	Diabetes	diagnosed	by	doctor	4.64681584549153e-28	CAT-SIN	LOGISTIC-BINARY
924	Usual	walking	pace	1.21883098442821e-27	CAT-SIN	ORDERED-LOGISTIC
1697	Comparative	height	size	at	age	10	3.23520350334516e-26	CAT-SIN	ORDERED-LOGISTIC
6150	category:100	Vascular/heart	problems	diagnosed	by	doctor	7.83456041141129e-25	CAT-MUL	LOGISTIC-BINARY
20002	category:1065	Non-cancer illness code, self-reported	3.49760076266498e-23	CAT-MUL	LOGISTIC-BINARY
6150	category:4	Vascular/heart	problems	diagnosed	by	doctor	4.7693979543605e-23	CAT-MUL	LOGISTIC-BINARY
20002	category:1220	Non-cancer illness code, self-reported	3.89119812830694e-22	CAT-MUL	LOGISTIC-BINARY
2178	Overall	health	rating	7.36945404628852e-22	CAT-SIN	ORDERED-LOGISTIC
20003	category:1140884600	Treatment/medication	code	1.32507939726091e-21	CAT-MUL	LOGISTIC-BINARY
1498	Coffee	intake	4.1578093835873e-21	INTEGER	ORDERED-LOGISTIC
1538	baseline:0	Major	dietary	changes	in	the	last	5	years	7.16680287062619e-21	CAT-SIN	MULTINOMIAL-LOGISTIC
135	Number	of	self-reported	non-cancer	illnesses	3.09185063324754e-20	INTEGER	ORDERED-LOGISTIC
1558	Alcohol	intake	frequency.	1.10111163776751e-19	CAT-SIN	ORDERED-LOGISTIC
20111	category:100	Illnesses	of	siblings	1.22898305487574e-16	CAT-MUL	LOGISTIC-BINARY
6144	category:4	Never eat eggs, dairy, wheat, sugar	7.59075396650223e-16	CAT-MUL	LOGISTIC-BINARY
2188	Long-standing illness, disability or infirmity	2.40132369242021e-15	CAT-SIN	LOGISTIC-BINARY
2316	Wheeze	or	whistling	in	the	chest	in	last	year	2.91998837194374e-15	CAT-SIN	LOGISTIC-BINARY
41204	category:E669	Diagnoses	0	secondary	ICD10	5.63745850472162e-15	CAT-MUL	LOGISTIC-BINARY
41204	category:I10	Diagnoses	0	secondary	ICD10	1.66427863384413e-14	CAT-MUL	LOGISTIC-BINARY
6144	category:5	Never eat eggs, dairy, wheat, sugar	1.79968414009868e-14	CAT-MUL	LOGISTIC-BINARY
6177	category:2	Medication for cholesterol, blood pressure or diabetes	2.72843114009585e-14	CAT-MUL	LOGISTIC-BINARY
20151	Forced vital capacity (FVC), Best measure	1.47714943211976e-13	CONTINUOUS	LINEAR
3062	Forced	vital	capacity	(FVC)	2.50450027494889e-13	CONTINUOUS	LINEAR
41204	category:E119	Diagnoses	0	secondary	ICD10	6.0315039935758e-13	CAT-MUL	LOGISTIC-BINARY
100010	Portion	size	7.77798573242964e-13	CAT-SIN	ORDERED-LOGISTIC
55	baseline:5	Month	of	attending	assessment	centre	3.80999346364687e-12	CAT-SIN	MULTINOMIAL-LOGISTIC
20086	category:10	Type	of	special	diet	followed	1.14669448404434e-11	CAT-MUL	LOGISTIC-BINARY
20111	category:8	Illnesses	of	siblings	1.335436574336e-11	CAT-MUL	LOGISTIC-BINARY
20111	category:9	Illnesses	of	siblings	1.87132387997213e-11	CAT-MUL	LOGISTIC-BINARY
6177	category:100	Medication for cholesterol, blood pressure or diabetes	5.36810428520468e-11	CAT-MUL	LOGISTIC-BINARY
4101	Heel	broadband	ultrasound	attenuation	(left)	8.60384312292171e-11	CONTINUOUS	LINEAR
1428	baseline:3	Spread	type	1.19479542866533e-10	CAT-SIN	MULTINOMIAL-LOGISTIC
20024	baseline:3211	Job	code	0	deduced	1.63403087750724e-10	CAT-SIN	MULTINOMIAL-LOGISTIC
4120	Heel	broadband	ultrasound	attenuation	(right)	1.8914833764017e-10	CONTINUOUS	LINEAR
6159	category:7	Pain	type(s)	experienced	in	last	month	2.27168251373879e-10	CAT-MUL	LOGISTIC-BINARY
2375	Relative	age	of	first	facial	hair	3.90688485625365e-10	CAT-SIN	ORDERED-LOGISTIC
137	Number	of	treatments/medications	taken	5.01043729178007e-10	INTEGER	ORDERED-LOGISTIC
20004	category:1455	Operation	code	5.23223285876486e-10	CAT-MUL	LOGISTIC-BINARY
2139	Age	first	had	sexual	intercourse	7.48941771267348e-10	INTEGER	LINEAR
20003	category:1140874744	Treatment/medication	code	2.16162118954877e-09	CAT-MUL	LOGISTIC-BINARY
100490	Intake	of	sugar	added	to	tea	2.20991043975708e-09	CAT-SIN	ORDERED-LOGISTIC
20154	Forced expiratory volume in 1-second (FEV1), predicted percentage	3.80476484938571e-09	CONTINUOUS	LINEAR
3144	Heel Broadband ultrasound attenuation, direct entry	4.08127007389572e-09	CONTINUOUS	LINEAR
1548	Variation	in	diet	4.17477847463003e-09	CAT-SIN	ORDERED-LOGISTIC
1468	baseline:3	Cereal	type	7.9033476744485e-09	CAT-SIN	MULTINOMIAL-LOGISTIC
20002	category:1465	Non-cancer illness code, self-reported	1.11586111730833e-08	CAT-MUL	LOGISTIC-BINARY
20150	Forced expiratory volume in 1-second (FEV1), Best measure	1.97922017098544e-08	CONTINUOUS	LINEAR
1970	Nervous	feelings	3.08328573648948e-08	CAT-SIN	LOGISTIC-BINARY
2385	Relative	age	voice	broke	3.30325386669825e-08	CAT-SIN	ORDERED-LOGISTIC
1249	Past	tobacco	smoking	3.3609635020225e-08	CAT-SIN	ORDERED-LOGISTIC
20110	category:9	Illnesses	of	mother	4.3167640302625e-08	CAT-MUL	LOGISTIC-BINARY
4106	Heel bone mineral density (BMD) T-score, automated (left)	4.59498919083053e-08	CONTINUOUS	LINEAR
4104	Heel quantitative ultrasound index (QUI), direct entry (left)	4.60463153559394e-08	CONTINUOUS	LINEAR
20003	category:1140860806	Treatment/medication	code	5.11775137227428e-08	CAT-MUL	LOGISTIC-BINARY
4105	Heel	bone	mineral	density	(BMD)	(left)	7.00426297297153e-08	CONTINUOUS	LINEAR
4124	Heel	bone	mineral	density	(BMD)	(right)	7.70622321563203e-08	CONTINUOUS	LINEAR
6153	category:2	Medication for cholesterol, blood pressure, diabetes, or take exogenous hormones	7.91664696663053e-08	CAT-MUL	LOGISTIC-BINARY
20003	category:1140909708	Treatment/medication	code	9.32011073080605e-08	CAT-MUL	LOGISTIC-BINARY
4123	Heel quantitative ultrasound index (QUI), direct entry (right)	9.90109175930091e-08	CONTINUOUS	LINEAR
4125	Heel bone mineral density (BMD) T-score, automated (right)	9.92581361933535e-08	CONTINUOUS	LINEAR
4548	Health	satisfaction	1.37517987429825e-07	CAT-SIN	ORDERED-LOGISTIC
1210	Snoring	1.85159330389299e-07	CAT-SIN	LOGISTIC-BINARY
2492	Taking	other	prescription	medications	1.86882172339544e-07	CAT-SIN	LOGISTIC-BINARY
136	Number of operations, self-reported	1.93038687106921e-07	INTEGER	ORDERED-LOGISTIC
1070	Time	spent	watching	television	(TV)	2.09225880221636e-07	INTEGER	ORDERED-LOGISTIC
4079	Diastolic blood pressure, automated reading	2.74941636653646e-07	INTEGER	LINEAR
20004	category:1318	Operation	code	2.87777638471441e-07	CAT-MUL	LOGISTIC-BINARY
1807	Father's	age	at	death	4.34764497363956e-07	INTEGER	LINEAR
20003	category:1140879802	Treatment/medication	code	4.71059116453486e-07	CAT-MUL	LOGISTIC-BINARY
3063	Forced	expiratory	volume	in	1-second	(FEV1)	4.86713952108211e-07	CONTINUOUS	LINEAR
20116	baseline:0	Smoking	status	5.33861475788199e-07	CAT-SIN	MULTINOMIAL-LOGISTIC
4717	Shortness	of	breath	walking	on	level	ground	6.74177760833329e-07	CAT-SIN	LOGISTIC-BINARY
6146	category:100	Attendance/disability/mobility	allowance	8.08010795461444e-07	CAT-MUL	LOGISTIC-BINARY
2764	Age	at	last	live	birth	8.28019853143707e-07	INTEGER	LINEAR
20002	category:1223	Non-cancer illness code, self-reported	1.04457870250504e-06	CAT-MUL	LOGISTIC-BINARY
1448	baseline:3	Bread	type	1.13732737073723e-06	CAT-SIN	MULTINOMIAL-LOGISTIC
1990	Tense	/	highly	strung'	1.64199428647506e-06	CAT-SIN	LOGISTIC-BINARY
6177	category:1	Medication for cholesterol, blood pressure or diabetes	1.74982271852225e-06	CAT-MUL	LOGISTIC-BINARY
4728	Leg	pain	on	walking	3.15447556446444e-06	CAT-SIN	LOGISTIC-BINARY
20107	category:1	Illnesses	of	father	3.78943853505821e-06	CAT-MUL	LOGISTIC-BINARY
6153	category:3	Medication for cholesterol, blood pressure, diabetes, or take exogenous hormones	4.26733914804112e-06	CAT-MUL	LOGISTIC-BINARY
1309	Fresh	fruit	intake	5.47379609868827e-06	INTEGER	ORDERED-LOGISTIC
20160	Ever	smoked	5.58998021563612e-06	CAT-SIN	LOGISTIC-BINARY
100370	Intake	of	sugar	added	to	coffee	5.7176187848117e-06	CAT-SIN	ORDERED-LOGISTIC
41246	category:2580	Treatment	speciality	of	consultant	(recoded)	6.63243214527756e-06	CAT-MUL	LOGISTIC-BINARY
3148	Heel	bone	mineral	density	(BMD)	7.50255747361729e-06	CONTINUOUS	LINEAR
20003	category:1140861958	Treatment/medication	code	8.0559586255219e-06	CAT-MUL	LOGISTIC-BINARY
3147	Heel quantitative ultrasound index (QUI), direct entry	1.02625273590252e-05	CONTINUOUS	LINEAR
78	Heel bone mineral density (BMD) T-score, automated	1.02786780832603e-05	CONTINUOUS	LINEAR
20003	category:1140883066	Treatment/medication	code	1.07290850723488e-05	CAT-MUL	LOGISTIC-BINARY
6159	category:6	Pain	type(s)	experienced	in	last	month	1.07440489023705e-05	CAT-MUL	LOGISTIC-BINARY
41200	category:W581	Operative	procedures	0	main	OPCS	1.16228865438861e-05	CAT-MUL	LOGISTIC-BINARY
2754	Age	at	first	live	birth	1.41962028221206e-05	INTEGER	LINEAR
1647	baseline:1	Country	of	birth	(UK/elsewhere)	1.4288123076992e-05	CAT-SIN	MULTINOMIAL-LOGISTIC
41202	category:L031	Diagnoses	0	main	ICD10	1.61991207786275e-05	CAT-MUL	LOGISTIC-BINARY
1359	Poultry	intake	1.65356833053832e-05	CAT-SIN	ORDERED-LOGISTIC
943	Frequency	of	stair	climbing	in	last	4	weeks	1.67199708376729e-05	CAT-SIN	ORDERED-LOGISTIC
41245	category:1840	Main	speciality	of	consultant	(recoded)	2.125621316036e-05	CAT-MUL	LOGISTIC-BINARY
1408	Cheese	intake	2.52049639273811e-05	CAT-SIN	ORDERED-LOGISTIC
20002	category:1162	Non-cancer illness code, self-reported	3.24324831429002e-05	CAT-MUL	LOGISTIC-BINARY
41245	category:1350	Main	speciality	of	consultant	(recoded)	3.3894388112209e-05	CAT-MUL	LOGISTIC-BINARY
20107	category:13	Illnesses	of	father	3.71898957085491e-05	CAT-MUL	LOGISTIC-BINARY
20161	Pack	years	of	smoking	PREVIEW	ONLY	3.80108142029445e-05	CONTINUOUS	LINEAR
41244	category:100	Intended	management	of	patient	(recoded)	4.20360852215224e-05	CAT-MUL	LOGISTIC-BINARY
1289	Cooked	vegetable	intake	4.31874574395057e-05	INTEGER	ORDERED-LOGISTIC
20162	Pack	years	adult	smoking	as	proportion	of	life	span	exposed	to	smoking	PREVIEW	ONLY	4.52285552337953e-05	CONTINUOUS	LINEAR
20003	category:1141194794	Treatment/medication	code	4.95727087399394e-05	CAT-MUL	LOGISTIC-BINARY
129	Place	of	birth	in	UK	0	north	co-ordinate	5.44366237660353e-05	INTEGER	LINEAR
6159	category:1	Pain	type(s)	experienced	in	last	month	5.73093630996007e-05	CAT-MUL	LOGISTIC-BINARY
20022	Birth	weight	5.8460197369305e-05	CONTINUOUS	LINEAR
41201	category:W519	External	causes	6.56283548736002e-05	CAT-MUL	LOGISTIC-BINARY
41204	category:M179	Diagnoses	0	secondary	ICD10	6.82167586704206e-05	CAT-MUL	LOGISTIC-BINARY
1757	Facial	ageing	8.20180037186477e-05	CAT-SIN	ORDERED-LOGISTIC
6146	category:2	Attendance/disability/mobility	allowance	8.3675821771015e-05	CAT-MUL	LOGISTIC-BINARY
6138	category:1	Qualifications	9.76899416163046e-05	CAT-MUL	LOGISTIC-BINARY
20003	category:1140888560	Treatment/medication	code	0.000100166	CAT-MUL	LOGISTIC-BINARY
2010	Suffer	from	nerves'	0.00010158	CAT-SIN	LOGISTIC-BINARY
4080	Systolic blood pressure, automated reading	0.000103036	INTEGER	LINEAR
6146	category:3	Attendance/disability/mobility	allowance	0.000110245	CAT-MUL	LOGISTIC-BINARY
100250	Instant	coffee	intake	0.000114711	CAT-SIN	ORDERED-LOGISTIC
41204	category:E668	Diagnoses	0	secondary	ICD10	0.000116618	CAT-MUL	LOGISTIC-BINARY
41200	category:T242	Operative	procedures	0	main	OPCS	0.00012247	CAT-MUL	LOGISTIC-BINARY
100920	baseline:2102	Type	milk	consumed	0.00012845	CAT-SIN	MULTINOMIAL-LOGISTIC
41210	category:Z943	Operative	procedures	0	secondary	OPCS	0.000135704	CAT-MUL	LOGISTIC-BINARY
41200	category:J183	Operative	procedures	0	main	OPCS	0.000142026	CAT-MUL	LOGISTIC-BINARY
41249	category:1001	Methods	of	admission	to	hospital	(recoded)	0.000150665	CAT-MUL	LOGISTIC-BINARY
20003	category:1141171646	Treatment/medication	code	0.000154989	CAT-MUL	LOGISTIC-BINARY
41202	category:E668	Diagnoses	0	main	ICD10	0.000164202	CAT-MUL	LOGISTIC-BINARY
1628	Alcohol	intake	versus	10	years	previously	0.00016684	CAT-SIN	ORDERED-LOGISTIC
1220	Daytime	dozing	/	sleeping	(narcolepsy)	0.000186263	CAT-SIN	ORDERED-LOGISTIC
2654	baseline:7	Non-butter	spread	type	details	0.000188104	CAT-SIN	MULTINOMIAL-LOGISTIC
41202	category:I219	Diagnoses	0	main	ICD10	0.00019392	CAT-MUL	LOGISTIC-BINARY
2814	Ever	used	hormone-replacement	therapy	(HRT)	0.000202453	CAT-SIN	LOGISTIC-BINARY
41204	category:Z480	Diagnoses	0	secondary	ICD10	0.000215688	CAT-MUL	LOGISTIC-BINARY
20004	category:1479	Operation	code	0.000217184	CAT-MUL	LOGISTIC-BINARY
6152	category:5	Blood clot, DVT, bronchitis, emphysema, asthma, rhinitis, eczema, allergy diagnosed by doctor	0.000219202	CAT-MUL	LOGISTIC-BINARY
1190	Nap	during	day	0.00022086	CAT-SIN	ORDERED-LOGISTIC
41246	category:1490	Treatment	speciality	of	consultant	(recoded)	0.000221271	CAT-MUL	LOGISTIC-BINARY
20003	category:1140868226	Treatment/medication	code	0.000223653	CAT-MUL	LOGISTIC-BINARY
20004	category:1319	Operation	code	0.000230731	CAT-MUL	LOGISTIC-BINARY
20003	category:1141146234	Treatment/medication	code	0.000234597	CAT-MUL	LOGISTIC-BINARY
20004	category:1501	Operation	code	0.00023853	CAT-MUL	LOGISTIC-BINARY
1488	Tea	intake	0.000243467	INTEGER	LINEAR
6148	category:1	Eye	problems/disorders	0.000249989	CAT-MUL	LOGISTIC-BINARY
6154	category:1	Medication for pain relief, constipation, heartburn	0.00025187	CAT-MUL	LOGISTIC-BINARY
20003	category:1140875408	Treatment/medication	code	0.000268587	CAT-MUL	LOGISTIC-BINARY
41250	category:1000	Methods	of	discharge	from	hospital	(recoded)	0.000287728	CAT-MUL	LOGISTIC-BINARY
20002	category:1094	Non-cancer illness code, self-reported	0.000292661	CAT-MUL	LOGISTIC-BINARY
41200	category:X998	Operative	procedures	0	main	OPCS	0.000304446	CAT-MUL	LOGISTIC-BINARY
41204	category:T858	Diagnoses	0	secondary	ICD10	0.000317663	CAT-MUL	LOGISTIC-BINARY
41204	category:I48	Diagnoses	0	secondary	ICD10	0.000327022	CAT-MUL	LOGISTIC-BINARY
40006	category:C65	Type	of	cancer:	ICD10	0.000342374	CAT-MUL	LOGISTIC-BINARY
41210	category:Y539	Operative	procedures	0	secondary	OPCS	0.00034341	CAT-MUL	LOGISTIC-BINARY
100160	Low	calorie	drink	intake	0.000356587	CAT-SIN	ORDERED-LOGISTIC
41246	category:1530	Treatment	speciality	of	consultant	(recoded)	0.000362015	CAT-MUL	LOGISTIC-BINARY
6162	category:2	Types	of	transport	used	(excluding	work)	0.000381893	CAT-MUL	LOGISTIC-BINARY
1797	Father	still	alive	0.000416549	CAT-SIN	LOGISTIC-BINARY
20111	category:1	Illnesses	of	siblings	0.000434901	CAT-MUL	LOGISTIC-BINARY
41202	category:N939	Diagnoses	0	main	ICD10	0.000435827	CAT-MUL	LOGISTIC-BINARY
20003	category:1141173872	Treatment/medication	code	0.000440392	CAT-MUL	LOGISTIC-BINARY
6153	category:1	Medication for cholesterol, blood pressure, diabetes, or take exogenous hormones	0.000463556	CAT-MUL	LOGISTIC-BINARY
41245	category:1310	Main	speciality	of	consultant	(recoded)	0.000480318	CAT-MUL	LOGISTIC-BINARY
20002	category:1466	Non-cancer illness code, self-reported	0.00048606	CAT-MUL	LOGISTIC-BINARY
41200	category:W401	Operative	procedures	0	main	OPCS	0.000487474	CAT-MUL	LOGISTIC-BINARY
6164	category:5	Types	of	physical	activity	in	last	4	weeks	0.000548872	CAT-MUL	LOGISTIC-BINARY
20107	category:9	Illnesses	of	father	0.000551793	CAT-MUL	LOGISTIC-BINARY
20003	category:1140879778	Treatment/medication	code	0.000599223	CAT-MUL	LOGISTIC-BINARY
6160	category:2	Leisure/social	activities	0.000621374	CAT-MUL	LOGISTIC-BINARY
41204	category:M2381	Diagnoses	0	secondary	ICD10	0.000651642	CAT-MUL	LOGISTIC-BINARY
41202	category:M0600	Diagnoses	0	main	ICD10	0.000674564	CAT-MUL	LOGISTIC-BINARY
738	Average	total	household	income	before	tax	0.000681984	CAT-SIN	ORDERED-LOGISTIC
20002	category:1111	Non-cancer illness code, self-reported	0.000766006	CAT-MUL	LOGISTIC-BINARY
41204	category:I209	Diagnoses	0	secondary	ICD10	0.000774703	CAT-MUL	LOGISTIC-BINARY
20003	category:1140868408	Treatment/medication	code	0.000782177	CAT-MUL	LOGISTIC-BINARY
41204	category:M4699	Diagnoses	0	secondary	ICD10	0.000829713	CAT-MUL	LOGISTIC-BINARY
2887	Number	of	cigarettes	previously	smoked	daily	0.000872136	INTEGER	ORDERED-LOGISTIC
1598	Average	weekly	spirits	intake	0.000895763	INTEGER	ORDERED-LOGISTIC
1737	Childhood	sunburn	occasions	0.000906091	INTEGER	ORDERED-LOGISTIC
100008	Total	sugars	0.000939857	CONTINUOUS	LINEAR
20004	category:1448	Operation	code	0.00101119	CAT-MUL	LOGISTIC-BINARY
20110	category:8	Illnesses	of	mother	0.00102326	CAT-MUL	LOGISTIC-BINARY
41210	category:Z981	Operative	procedures	0	secondary	OPCS	0.00104672	CAT-MUL	LOGISTIC-BINARY
41202	category:I251	Diagnoses	0	main	ICD10	0.00113919	CAT-MUL	LOGISTIC-BINARY
22427	Body	surface	area	0.0011642	CONTINUOUS	LINEAR
20002	category:1075	Non-cancer illness code, self-reported	0.00116568	CAT-MUL	LOGISTIC-BINARY
5441	baseline:3	Which	eye(s)	are	affected	by	cataract	0.00120266	CAT-SIN	MULTINOMIAL-LOGISTIC
41251	category:1000	Sources	of	admission	to	hospital	(recoded)	0.00123095	CAT-MUL	LOGISTIC-BINARY
20002	category:1445	Non-cancer illness code, self-reported	0.00123672	CAT-MUL	LOGISTIC-BINARY
41200	category:K635	Operative	procedures	0	main	OPCS	0.00126261	CAT-MUL	LOGISTIC-BINARY
41230	category:5L7	PCT	where	patients	GP	was	registered	0.00129611	CAT-MUL	LOGISTIC-BINARY
1369	Beef	intake	0.00131495	CAT-SIN	ORDERED-LOGISTIC
1299	Salad	/	raw	vegetable	intake	0.00133474	INTEGER	ORDERED-LOGISTIC
6159	category:100	Pain	type(s)	experienced	in	last	month	0.00135212	CAT-MUL	LOGISTIC-BINARY
20003	category:1141177600	Treatment/medication	code	0.00139423	CAT-MUL	LOGISTIC-BINARY
23202	L1-L4	average	width	0.00142255	CONTINUOUS	LINEAR
41200	category:H428	Operative	procedures	0	main	OPCS	0.00149702	CAT-MUL	LOGISTIC-BINARY
20002	category:1074	Non-cancer illness code, self-reported	0.00151498	CAT-MUL	LOGISTIC-BINARY
25477	Mean	ISOVF	in	cingulum	hippocampus	on	FA	skeleton	(left)	0.00155077	CONTINUOUS	LINEAR
41200	category:G303	Operative	procedures	0	main	OPCS	0.00155392	CAT-MUL	LOGISTIC-BINARY
41202	category:M179	Diagnoses	0	main	ICD10	0.00157742	CAT-MUL	LOGISTIC-BINARY
6152	category:8	Blood clot, DVT, bronchitis, emphysema, asthma, rhinitis, eczema, allergy diagnosed by doctor	0.00160257	CAT-MUL	LOGISTIC-BINARY
41200	category:K633	Operative	procedures	0	main	OPCS	0.00160544	CAT-MUL	LOGISTIC-BINARY
20107	category:100	Illnesses	of	father	0.00163257	CAT-MUL	LOGISTIC-BINARY
20110	category:10	Illnesses	of	mother	0.0016412	CAT-MUL	LOGISTIC-BINARY
41200	category:W381	Operative	procedures	0	main	OPCS	0.0016743	CAT-MUL	LOGISTIC-BINARY
41204	category:M45X9	Diagnoses	0	secondary	ICD10	0.00168728	CAT-MUL	LOGISTIC-BINARY
41202	category:M6624	Diagnoses	0	main	ICD10	0.001701	CAT-MUL	LOGISTIC-BINARY
25380	Mean	ICVF	in	cingulum	hippocampus	on	FA	skeleton	(right)	0.00174599	CONTINUOUS	LINEAR
41249	category:2002	Methods	of	admission	to	hospital	(recoded)	0.0017696	CAT-MUL	LOGISTIC-BINARY
3637	Frequency	of	other	exercises	in	last	4	weeks	0.00177295	CAT-SIN	ORDERED-LOGISTIC
41248	category:1000	Destinations	on	discharge	from	hospital	(recoded)	0.00177402	CAT-MUL	LOGISTIC-BINARY
41210	category:X292	Operative	procedures	0	secondary	OPCS	0.00184726	CAT-MUL	LOGISTIC-BINARY
806	Job	involves	mainly	walking	or	standing	0.00185682	CAT-SIN	ORDERED-LOGISTIC
20004	category:1496	Operation	code	0.00194452	CAT-MUL	LOGISTIC-BINARY
6150	category:1	Vascular/heart	problems	diagnosed	by	doctor	0.00194922	CAT-MUL	LOGISTIC-BINARY
41204	category:M232	Diagnoses	0	secondary	ICD10	0.00195192	CAT-MUL	LOGISTIC-BINARY
41210	category:Z846	Operative	procedures	0	secondary	OPCS	0.00195727	CAT-MUL	LOGISTIC-BINARY
20003	category:1141174508	Treatment/medication	code	0.00195832	CAT-MUL	LOGISTIC-BINARY
41202	category:M171	Diagnoses	0	main	ICD10	0.00197804	CAT-MUL	LOGISTIC-BINARY
20003	category:1140866738	Treatment/medication	code	0.00199209	CAT-MUL	LOGISTIC-BINARY
23320	Leg	BMC	(bone	mineral	content)	(left)	0.00202129	CONTINUOUS	LINEAR
3680	Age	when	last	ate	meat	0.00205379	INTEGER	LINEAR
41204	category:Y832	Diagnoses	0	secondary	ICD10	0.00205462	CAT-MUL	LOGISTIC-BINARY
25422	Mean	OD	in	sagittal	stratum	on	FA	skeleton	(right)	0.00205698	CONTINUOUS	LINEAR
6164	category:100	Types	of	physical	activity	in	last	4	weeks	0.00205938	CAT-MUL	LOGISTIC-BINARY
41200	category:S472	Operative	procedures	0	main	OPCS	0.00206815	CAT-MUL	LOGISTIC-BINARY
6138	category:100	Qualifications	0.00211588	CAT-MUL	LOGISTIC-BINARY
41200	category:J381	Operative	procedures	0	main	OPCS	0.00214818	CAT-MUL	LOGISTIC-BINARY
41202	category:M1995	Diagnoses	0	main	ICD10	0.00219284	CAT-MUL	LOGISTIC-BINARY
41201	category:W509	External	causes	0.00221002	CAT-MUL	LOGISTIC-BINARY
41204	category:I845	Diagnoses	0	secondary	ICD10	0.0022133	CAT-MUL	LOGISTIC-BINARY
20117	baseline:2	Alcohol	drinker	status	0.0022288	CAT-SIN	MULTINOMIAL-LOGISTIC
20004	category:1442	Operation	code	0.00226112	CAT-MUL	LOGISTIC-BINARY
6150	category:2	Vascular/heart	problems	diagnosed	by	doctor	0.00234539	CAT-MUL	LOGISTIC-BINARY
102210	Sponge	pudding	intake	0.00236334	CAT-SIN	ORDERED-LOGISTIC
41200	category:L858	Operative	procedures	0	main	OPCS	0.00244418	CAT-MUL	LOGISTIC-BINARY
20003	category:1141156836	Treatment/medication	code	0.0025297	CAT-MUL	LOGISTIC-BINARY
20002	category:1625	Non-cancer illness code, self-reported	0.00255539	CAT-MUL	LOGISTIC-BINARY
41202	category:O267	Diagnoses	0	main	ICD10	0.00256403	CAT-MUL	LOGISTIC-BINARY
100760	Breakfast	cereal	consumed	0.00256957	CAT-SIN	LOGISTIC-BINARY
41210	category:U117	Operative	procedures	0	secondary	OPCS	0.00265935	CAT-MUL	LOGISTIC-BINARY
41204	category:K011	Diagnoses	0	secondary	ICD10	0.00277494	CAT-MUL	LOGISTIC-BINARY
23230	Legs	BMC	(bone	mineral	content)	0.00278542	CONTINUOUS	LINEAR
102010	Pancake	intake	0.00295835	CAT-SIN	ORDERED-LOGISTIC
20002	category:1237	Non-cancer illness code, self-reported	0.00301418	CAT-MUL	LOGISTIC-BINARY
41235	Spells	in	hospital	0.00308691	INTEGER	ORDERED-LOGISTIC
41202	category:G560	Diagnoses	0	main	ICD10	0.00314618	CAT-MUL	LOGISTIC-BINARY
6153	category:100	Medication for cholesterol, blood pressure, diabetes, or take exogenous hormones	0.00315791	CAT-MUL	LOGISTIC-BINARY
1980	Worrier	/	anxious	feelings	0.00317474	CAT-SIN	LOGISTIC-BINARY
41204	category:Z966	Diagnoses	0	secondary	ICD10	0.00336417	CAT-MUL	LOGISTIC-BINARY
41245	category:1700	Main	speciality	of	consultant	(recoded)	0.00337874	CAT-MUL	LOGISTIC-BINARY
41200	category:W243	Operative	procedures	0	main	OPCS	0.00342163	CAT-MUL	LOGISTIC-BINARY
20003	category:1140910832	Treatment/medication	code	0.00344253	CAT-MUL	LOGISTIC-BINARY
6149	category:4	Mouth/teeth	dental	problems	0.00344684	CAT-MUL	LOGISTIC-BINARY
25476	Mean	ISOVF	in	cingulum	hippocampus	on	FA	skeleton	(right)	0.00355755	CONTINUOUS	LINEAR
20003	category:1140928284	Treatment/medication	code	0.00365059	CAT-MUL	LOGISTIC-BINARY
41245	category:1070	Main	speciality	of	consultant	(recoded)	0.00366578	CAT-MUL	LOGISTIC-BINARY
41202	category:M069	Diagnoses	0	main	ICD10	0.00370237	CAT-MUL	LOGISTIC-BINARY
20003	category:1140860696	Treatment/medication	code	0.00371562	CAT-MUL	LOGISTIC-BINARY
41200	category:D106	Operative	procedures	0	main	OPCS	0.00371763	CAT-MUL	LOGISTIC-BINARY
41202	category:K429	Diagnoses	0	main	ICD10	0.00378217	CAT-MUL	LOGISTIC-BINARY
22501	Year	ended	full	time	education	0.0038232	INTEGER	LINEAR
41204	category:K746	Diagnoses	0	secondary	ICD10	0.00384385	CAT-MUL	LOGISTIC-BINARY
20087	category:190	Types	of	spread	used	on	bread/crackers	0.00387491	CAT-MUL	LOGISTIC-BINARY
41229	category:5C4	PCT	responsible	for	patient	data	0.00396613	CAT-MUL	LOGISTIC-BINARY
41200	category:C118	Operative	procedures	0	main	OPCS	0.00398142	CAT-MUL	LOGISTIC-BINARY
41201	category:Y831	External	causes	0.00410362	CAT-MUL	LOGISTIC-BINARY
41202	category:K550	Diagnoses	0	main	ICD10	0.00417971	CAT-MUL	LOGISTIC-BINARY
41204	category:N950	Diagnoses	0	secondary	ICD10	0.00418544	CAT-MUL	LOGISTIC-BINARY
41200	category:T561	Operative	procedures	0	main	OPCS	0.0042194	CAT-MUL	LOGISTIC-BINARY
20003	category:1140862144	Treatment/medication	code	0.00423973	CAT-MUL	LOGISTIC-BINARY
20003	category:1140923346	Treatment/medication	code	0.00430947	CAT-MUL	LOGISTIC-BINARY
41210	category:F109	Operative	procedures	0	secondary	OPCS	0.00439016	CAT-MUL	LOGISTIC-BINARY
41204	category:H251	Diagnoses	0	secondary	ICD10	0.00439225	CAT-MUL	LOGISTIC-BINARY
1060	Time	spent	outdoors	in	winter	0.00440349	INTEGER	ORDERED-LOGISTIC
41200	category:E486	Operative	procedures	0	main	OPCS	0.00443898	CAT-MUL	LOGISTIC-BINARY
104490	Grapefruit	intake	0.00449304	CAT-SIN	ORDERED-LOGISTIC
2784	Ever	taken	oral	contraceptive	pill	0.00454916	CAT-SIN	LOGISTIC-BINARY
41202	category:L97	Diagnoses	0	main	ICD10	0.00455834	CAT-MUL	LOGISTIC-BINARY
41204	category:N180	Diagnoses	0	secondary	ICD10	0.00462093	CAT-MUL	LOGISTIC-BINARY
20002	category:1473	Non-cancer illness code, self-reported	0.00466005	CAT-MUL	LOGISTIC-BINARY
1279	Exposure	to	tobacco	smoke	outside	home	0.00466488	INTEGER	ORDERED-LOGISTIC
20244	Pairs	matching	completion	status	0.00468899	CAT-SIN	ORDERED-LOGISTIC
41220	category:7	Anaesthetics	administered	post	delivery	0.00469442	CAT-MUL	LOGISTIC-BINARY
41230	category:5D3	PCT	where	patients	GP	was	registered	0.00471604	CAT-MUL	LOGISTIC-BINARY
20004	category:1368	Operation	code	0.00477797	CAT-MUL	LOGISTIC-BINARY
41204	category:D24	Diagnoses	0	secondary	ICD10	0.0049333	CAT-MUL	LOGISTIC-BINARY
41204	category:H539	Diagnoses	0	secondary	ICD10	0.00493827	CAT-MUL	LOGISTIC-BINARY
41204	category:K805	Diagnoses	0	secondary	ICD10	0.00497706	CAT-MUL	LOGISTIC-BINARY
1379	Lamb/mutton	intake	0.00498808	CAT-SIN	ORDERED-LOGISTIC
6149	category:6	Mouth/teeth	dental	problems	0.00500758	CAT-MUL	LOGISTIC-BINARY
20003	category:2038459814	Treatment/medication	code	0.00517815	CAT-MUL	LOGISTIC-BINARY
41244	category:200	Intended	management	of	patient	(recoded)	0.00534877	CAT-MUL	LOGISTIC-BINARY
41202	category:C01	Diagnoses	0	main	ICD10	0.00542965	CAT-MUL	LOGISTIC-BINARY
41200	category:W572	Operative	procedures	0	main	OPCS	0.00543077	CAT-MUL	LOGISTIC-BINARY
981	Duration	walking	for	pleasure	0.00544977	CAT-SIN	ORDERED-LOGISTIC
4598	Ever	depressed	for	a	whole	week	0.00555628	CAT-SIN	LOGISTIC-BINARY
41202	category:R21	Diagnoses	0	main	ICD10	0.00557063	CAT-MUL	LOGISTIC-BINARY
20003	category:1141150620	Treatment/medication	code	0.0055845	CAT-MUL	LOGISTIC-BINARY
22506	baseline:114	Tobacco	smoking	0.00563223	CAT-SIN	MULTINOMIAL-LOGISTIC
41204	category:Y831	Diagnoses	0	secondary	ICD10	0.00563591	CAT-MUL	LOGISTIC-BINARY
41204	category:J449	Diagnoses	0	secondary	ICD10	0.00567054	CAT-MUL	LOGISTIC-BINARY
20004	category:1484	Operation	code	0.00568661	CAT-MUL	LOGISTIC-BINARY
20003	category:1140883548	Treatment/medication	code	0.00583577	CAT-MUL	LOGISTIC-BINARY
41200	category:T541	Operative	procedures	0	main	OPCS	0.00591349	CAT-MUL	LOGISTIC-BINARY
20011	Interpolated	Age	of	participant	when	operation	took	place	0.00593607	CONTINUOUS	LINEAR
20098	category:3	Thickness	of	butter/margarine	spread	on	sliced	bread	0.00595635	CAT-MUL	LOGISTIC-BINARY
100200	Grapefruit	juice	intake	0.00598034	CAT-SIN	ORDERED-LOGISTIC
6159	category:8	Pain	type(s)	experienced	in	last	month	0.00603824	CAT-MUL	LOGISTIC-BINARY
41204	category:Z921	Diagnoses	0	secondary	ICD10	0.00608954	CAT-MUL	LOGISTIC-BINARY
41202	category:H269	Diagnoses	0	main	ICD10	0.00610305	CAT-MUL	LOGISTIC-BINARY
41200	category:A651	Operative	procedures	0	main	OPCS	0.00610327	CAT-MUL	LOGISTIC-BINARY
3526	Mother's	age	at	death	0.0061406	INTEGER	LINEAR
20002	category:1295	Non-cancer illness code, self-reported	0.00616122	CAT-MUL	LOGISTIC-BINARY
41221	category:9	Delivery	methods	0.00618873	CAT-MUL	LOGISTIC-BINARY
3546	Age	last	used	hormone-replacement	therapy	(HRT)	0.00625487	INTEGER	LINEAR
41204	category:J459	Diagnoses	0	secondary	ICD10	0.00627087	CAT-MUL	LOGISTIC-BINARY
41210	category:Z698	Operative	procedures	0	secondary	OPCS	0.00629248	CAT-MUL	LOGISTIC-BINARY
100720	Fortified	wine	intake	0.00637507	CAT-SIN	ORDERED-LOGISTIC
41204	category:L033	Diagnoses	0	secondary	ICD10	0.00643792	CAT-MUL	LOGISTIC-BINARY
6154	category:6	Medication for pain relief, constipation, heartburn	0.00652189	CAT-MUL	LOGISTIC-BINARY
41202	category:G473	Diagnoses	0	main	ICD10	0.00658842	CAT-MUL	LOGISTIC-BINARY
41204	category:H360	Diagnoses	0	secondary	ICD10	0.00661215	CAT-MUL	LOGISTIC-BINARY
41204	category:I251	Diagnoses	0	secondary	ICD10	0.00661918	CAT-MUL	LOGISTIC-BINARY
41202	category:E877	Diagnoses	0	main	ICD10	0.00669064	CAT-MUL	LOGISTIC-BINARY
20004	category:1369	Operation	code	0.00669649	CAT-MUL	LOGISTIC-BINARY
25381	Mean	ICVF	in	cingulum	hippocampus	on	FA	skeleton	(left)	0.00670293	CONTINUOUS	LINEAR
20003	category:1140860840	Treatment/medication	code	0.00675401	CAT-MUL	LOGISTIC-BINARY
41202	category:M181	Diagnoses	0	main	ICD10	0.00678598	CAT-MUL	LOGISTIC-BINARY
41200	category:Q088	Operative	procedures	0	main	OPCS	0.00680744	CAT-MUL	LOGISTIC-BINARY
6145	category:6	Illness, injury, bereavement, stress in last 2 years	0.00694578	CAT-MUL	LOGISTIC-BINARY
41230	category:5C4	PCT	where	patients	GP	was	registered	0.00700088	CAT-MUL	LOGISTIC-BINARY
41204	category:W023	Diagnoses	0	secondary	ICD10	0.00702817	CAT-MUL	LOGISTIC-BINARY
20003	category:1140882800	Treatment/medication	code	0.00705369	CAT-MUL	LOGISTIC-BINARY
41202	category:M235	Diagnoses	0	main	ICD10	0.00711178	CAT-MUL	LOGISTIC-BINARY
20004	category:1095	Operation	code	0.00719787	CAT-MUL	LOGISTIC-BINARY
41202	category:I352	Diagnoses	0	main	ICD10	0.00725117	CAT-MUL	LOGISTIC-BINARY
20003	category:1140888266	Treatment/medication	code	0.00726027	CAT-MUL	LOGISTIC-BINARY
2020	Loneliness, isolation	0.00726645	CAT-SIN	LOGISTIC-BINARY
23307	Pelvis	bone	area	0.00737434	CONTINUOUS	LINEAR
23318	Legs	combined	bone	area	0.00745239	CONTINUOUS	LINEAR
41200	category:X358	Operative	procedures	0	main	OPCS	0.00755281	CAT-MUL	LOGISTIC-BINARY
41202	category:N318	Diagnoses	0	main	ICD10	0.00764089	CAT-MUL	LOGISTIC-BINARY
2624	Frequency	of	heavy	DIY	in	last	4	weeks	0.00769637	CAT-SIN	ORDERED-LOGISTIC
20002	category:1233	Non-cancer illness code, self-reported	0.00770355	CAT-MUL	LOGISTIC-BINARY
41204	category:M1999	Diagnoses	0	secondary	ICD10	0.00772668	CAT-MUL	LOGISTIC-BINARY
41200	category:M612	Operative	procedures	0	main	OPCS	0.00777607	CAT-MUL	LOGISTIC-BINARY
41204	category:I120	Diagnoses	0	secondary	ICD10	0.00779186	CAT-MUL	LOGISTIC-BINARY
20003	category:1141176662	Treatment/medication	code	0.00782345	CAT-MUL	LOGISTIC-BINARY
41204	category:N908	Diagnoses	0	secondary	ICD10	0.00783082	CAT-MUL	LOGISTIC-BINARY
20003	category:1141168680	Treatment/medication	code	0.00783487	CAT-MUL	LOGISTIC-BINARY
20010	Interpolated	Year	when	operation	took	place	0.00790706	CONTINUOUS	LINEAR
41200	category:Q174	Operative	procedures	0	main	OPCS	0.00797857	CAT-MUL	LOGISTIC-BINARY
20004	category:1438	Operation	code	0.00798577	CAT-MUL	LOGISTIC-BINARY
4067	Facial	pains	for	3+	months	0.00804775	CAT-SIN	LOGISTIC-BINARY
41202	category:K801	Diagnoses	0	main	ICD10	0.008059	CAT-MUL	LOGISTIC-BINARY
41204	category:I509	Diagnoses	0	secondary	ICD10	0.00807105	CAT-MUL	LOGISTIC-BINARY
20002	category:1123	Non-cancer illness code, self-reported	0.008088	CAT-MUL	LOGISTIC-BINARY
41204	category:D176	Diagnoses	0	secondary	ICD10	0.00809238	CAT-MUL	LOGISTIC-BINARY
41248	category:7003	Destinations	on	discharge	from	hospital	(recoded)	0.00818619	CAT-MUL	LOGISTIC-BINARY
23228	Leg	BMC	(bone	mineral	content)	(right)	0.00819941	CONTINUOUS	LINEAR
41204	category:R634	Diagnoses	0	secondary	ICD10	0.00823334	CAT-MUL	LOGISTIC-BINARY
6138	category:2	Qualifications	0.00832859	CAT-MUL	LOGISTIC-BINARY
20003	category:1140888098	Treatment/medication	code	0.00833953	CAT-MUL	LOGISTIC-BINARY
20002	category:1158	Non-cancer illness code, self-reported	0.00844784	CAT-MUL	LOGISTIC-BINARY
6164	category:4	Types	of	physical	activity	in	last	4	weeks	0.00860737	CAT-MUL	LOGISTIC-BINARY
41204	category:I500	Diagnoses	0	secondary	ICD10	0.00861774	CAT-MUL	LOGISTIC-BINARY
101470	Number	of	crackers/crispbreads	with	butter/margarine	0.00863812	CAT-SIN	ORDERED-LOGISTIC
20003	category:1140870196	Treatment/medication	code	0.00866284	CAT-MUL	LOGISTIC-BINARY
6158	category:2	Why	reduced	smoking	0.00868287	CAT-MUL	LOGISTIC-BINARY
6159	category:4	Pain	type(s)	experienced	in	last	month	0.00873166	CAT-MUL	LOGISTIC-BINARY
20004	category:1598	Operation	code	0.00894	CAT-MUL	LOGISTIC-BINARY
41210	category:Z505	Operative	procedures	0	secondary	OPCS	0.00904264	CAT-MUL	LOGISTIC-BINARY
41202	category:M1316	Diagnoses	0	main	ICD10	0.00905085	CAT-MUL	LOGISTIC-BINARY
20003	category:1140860690	Treatment/medication	code	0.00905539	CAT-MUL	LOGISTIC-BINARY
41201	category:Y832	External	causes	0.00909243	CAT-MUL	LOGISTIC-BINARY
100380	Intake	of	artificial	sweetener	added	to	coffee	0.00910417	CAT-SIN	ORDERED-LOGISTIC
40001	baseline:C349	Underlying	(primary)	cause	of	death:	ICD10	0.0091617	CAT-SIN	MULTINOMIAL-LOGISTIC
20003	category:1140864752	Treatment/medication	code	0.00916585	CAT-MUL	LOGISTIC-BINARY
41202	category:I652	Diagnoses	0	main	ICD10	0.00922488	CAT-MUL	LOGISTIC-BINARY
20087	category:175	Types	of	spread	used	on	bread/crackers	0.00925455	CAT-MUL	LOGISTIC-BINARY
41200	category:H042	Operative	procedures	0	main	OPCS	0.00932499	CAT-MUL	LOGISTIC-BINARY
25674	Weighted-mean	ICVF	in	tract	superior	thalamic	radiation	(right)	0.00934511	CONTINUOUS	LINEAR
41204	category:Z538	Diagnoses	0	secondary	ICD10	0.00936064	CAT-MUL	LOGISTIC-BINARY
100005	Carbohydrate	0.0093655	CONTINUOUS	LINEAR
100890	Milk	added	to	cereal	0.00937638	CAT-SIN	ORDERED-LOGISTIC
41202	category:D123	Diagnoses	0	main	ICD10	0.00938232	CAT-MUL	LOGISTIC-BINARY
41201	category:W290	External	causes	0.00955521	CAT-MUL	LOGISTIC-BINARY
41202	category:E143	Diagnoses	0	main	ICD10	0.0096009	CAT-MUL	LOGISTIC-BINARY
41204	category:R251	Diagnoses	0	secondary	ICD10	0.00963258	CAT-MUL	LOGISTIC-BINARY
6142	category:3	Current	employment	status	0.00964954	CAT-MUL	LOGISTIC-BINARY
20118	baseline:5	Home	area	population	density	0	urban	or	rural	0.00974893	CAT-SIN	MULTINOMIAL-LOGISTIC
41204	category:G473	Diagnoses	0	secondary	ICD10	0.00983079	CAT-MUL	LOGISTIC-BINARY
20004	category:1581	Operation	code	0.00988564	CAT-MUL	LOGISTIC-BINARY
41200	category:U073	Operative	procedures	0	main	OPCS	0.00988866	CAT-MUL	LOGISTIC-BINARY
2844	Had	other	major	operations	0.00999511	CAT-SIN	LOGISTIC-BINARY
20093	category:3	Type	of	large	bap	eaten	0.0100551	CAT-MUL	LOGISTIC-BINARY
41200	category:W361	Operative	procedures	0	main	OPCS	0.0101275	CAT-MUL	LOGISTIC-BINARY
6145	category:1	Illness, injury, bereavement, stress in last 2 years	0.0101579	CAT-MUL	LOGISTIC-BINARY
1588	Average	weekly	beer	plus	cider	intake	0.0102973	INTEGER	ORDERED-LOGISTIC
816	Job	involves	heavy	manual	or	physical	work	0.0103043	CAT-SIN	ORDERED-LOGISTIC
41200	category:T873	Operative	procedures	0	main	OPCS	0.0103659	CAT-MUL	LOGISTIC-BINARY
6143	category:1	Transport	type	for	commuting	to	job	workplace	0.0103834	CAT-MUL	LOGISTIC-BINARY
6153	category:4	Medication for cholesterol, blood pressure, diabetes, or take exogenous hormones	0.0105967	CAT-MUL	LOGISTIC-BINARY
20003	category:1140861884	Treatment/medication	code	0.0106557	CAT-MUL	LOGISTIC-BINARY
41202	category:I440	Diagnoses	0	main	ICD10	0.0106667	CAT-MUL	LOGISTIC-BINARY
41210	category:Z618	Operative	procedures	0	secondary	OPCS	0.0107326	CAT-MUL	LOGISTIC-BINARY
40006	category:D047	Type	of	cancer:	ICD10	0.0108	CAT-MUL	LOGISTIC-BINARY
41202	category:M234	Diagnoses	0	main	ICD10	0.0108749	CAT-MUL	LOGISTIC-BINARY
25722	Weighted-mean	ISOVF	in	tract	medial	lemniscus	(right)	0.0109173	CONTINUOUS	LINEAR
20003	category:1140864992	Treatment/medication	code	0.0109205	CAT-MUL	LOGISTIC-BINARY
41202	category:S0250	Diagnoses	0	main	ICD10	0.0110748	CAT-MUL	LOGISTIC-BINARY
41210	category:X403	Operative	procedures	0	secondary	OPCS	0.0110836	CAT-MUL	LOGISTIC-BINARY
20004	category:1452	Operation	code	0.0110864	CAT-MUL	LOGISTIC-BINARY
41202	category:N488	Diagnoses	0	main	ICD10	0.0111673	CAT-MUL	LOGISTIC-BINARY
41202	category:S012	Diagnoses	0	main	ICD10	0.0112242	CAT-MUL	LOGISTIC-BINARY
41200	category:T744	Operative	procedures	0	main	OPCS	0.0112616	CAT-MUL	LOGISTIC-BINARY
41249	category:2001	Methods	of	admission	to	hospital	(recoded)	0.0112882	CAT-MUL	LOGISTIC-BINARY
6148	category:100	Eye	problems/disorders	0.0113818	CAT-MUL	LOGISTIC-BINARY
100460	Added	milk	to	standard	tea	0.0114493	CAT-SIN	ORDERED-LOGISTIC
25193	Mean	MO	in	superior	longitudinal	fasciculus	on	FA	skeleton	(left)	0.0114515	CONTINUOUS	LINEAR
41204	category:D638	Diagnoses	0	secondary	ICD10	0.0114771	CAT-MUL	LOGISTIC-BINARY
103230	Other	fish	intake	0.0114805	CAT-SIN	ORDERED-LOGISTIC
20089	category:465	Type	of	meals	eaten	0.0114873	CAT-MUL	LOGISTIC-BINARY
25182	Mean	MO	in	sagittal	stratum	on	FA	skeleton	(right)	0.0116828	CONTINUOUS	LINEAR
41210	category:W365	Operative	procedures	0	secondary	OPCS	0.0117529	CAT-MUL	LOGISTIC-BINARY
41202	category:K804	Diagnoses	0	main	ICD10	0.0118102	CAT-MUL	LOGISTIC-BINARY
41200	category:C751	Operative	procedures	0	main	OPCS	0.0118275	CAT-MUL	LOGISTIC-BINARY
20004	category:1403	Operation	code	0.0118925	CAT-MUL	LOGISTIC-BINARY
41204	category:I258	Diagnoses	0	secondary	ICD10	0.0118974	CAT-MUL	LOGISTIC-BINARY
41200	category:E552	Operative	procedures	0	main	OPCS	0.011934	CAT-MUL	LOGISTIC-BINARY
20133	Time	to	complete	round	0.0119407	INTEGER	LINEAR
41244	category:300	Intended	management	of	patient	(recoded)	0.0119418	CAT-MUL	LOGISTIC-BINARY
41200	category:E092	Operative	procedures	0	main	OPCS	0.0119849	CAT-MUL	LOGISTIC-BINARY
5088	Astigmatism	angle	(right)	0.01201	INTEGER	LINEAR
20003	category:1141168318	Treatment/medication	code	0.0120125	CAT-MUL	LOGISTIC-BINARY
41200	category:U071	Operative	procedures	0	main	OPCS	0.012142	CAT-MUL	LOGISTIC-BINARY
41202	category:S711	Diagnoses	0	main	ICD10	0.0121434	CAT-MUL	LOGISTIC-BINARY
6155	category:3	Vitamin	and	mineral	supplements	0.0121854	CAT-MUL	LOGISTIC-BINARY
41200	category:T525	Operative	procedures	0	main	OPCS	0.0121975	CAT-MUL	LOGISTIC-BINARY
41202	category:I800	Diagnoses	0	main	ICD10	0.0122149	CAT-MUL	LOGISTIC-BINARY
41202	category:K709	Diagnoses	0	main	ICD10	0.0122181	CAT-MUL	LOGISTIC-BINARY
41202	category:M169	Diagnoses	0	main	ICD10	0.0122762	CAT-MUL	LOGISTIC-BINARY
41210	category:X731	Operative	procedures	0	secondary	OPCS	0.0122958	CAT-MUL	LOGISTIC-BINARY
25230	Mean	L1	in	sagittal	stratum	on	FA	skeleton	(right)	0.0123859	CONTINUOUS	LINEAR
40006	category:D074	Type	of	cancer:	ICD10	0.0124296	CAT-MUL	LOGISTIC-BINARY
41202	category:M161	Diagnoses	0	main	ICD10	0.0125741	CAT-MUL	LOGISTIC-BINARY
914	Duration	of	vigorous	activity	0.0127943	INTEGER	LINEAR
2395	baseline:1	Hair/balding	pattern	0.0128063	CAT-SIN	MULTINOMIAL-LOGISTIC
2296	Falls	in	the	last	year	0.0129094	CAT-SIN	ORDERED-LOGISTIC
41202	category:D391	Diagnoses	0	main	ICD10	0.0130064	CAT-MUL	LOGISTIC-BINARY
41200	category:X301	Operative	procedures	0	main	OPCS	0.0130432	CAT-MUL	LOGISTIC-BINARY
20088	category:335	Types	of	spreads/sauces	consumed	0.0131799	CAT-MUL	LOGISTIC-BINARY
41200	category:Q552	Operative	procedures	0	main	OPCS	0.0131964	CAT-MUL	LOGISTIC-BINARY
1508	baseline:2	Coffee	type	0.0133075	CAT-SIN	MULTINOMIAL-LOGISTIC
20003	category:1140910512	Treatment/medication	code	0.013328	CAT-MUL	LOGISTIC-BINARY
41200	category:X501	Operative	procedures	0	main	OPCS	0.0133317	CAT-MUL	LOGISTIC-BINARY
20002	category:1629	Non-cancer illness code, self-reported	0.0133559	CAT-MUL	LOGISTIC-BINARY
41202	category:H335	Diagnoses	0	main	ICD10	0.0133596	CAT-MUL	LOGISTIC-BINARY
41229	category:5A8	PCT	responsible	for	patient	data	0.0134906	CAT-MUL	LOGISTIC-BINARY
20003	category:1140910766	Treatment/medication	code	0.0136585	CAT-MUL	LOGISTIC-BINARY
2473	Other	serious	medical	condition/disability	diagnosed	by	doctor	0.0137071	CAT-SIN	LOGISTIC-BINARY
41204	category:M1390	Diagnoses	0	secondary	ICD10	0.0137153	CAT-MUL	LOGISTIC-BINARY
41204	category:H438	Diagnoses	0	secondary	ICD10	0.0140149	CAT-MUL	LOGISTIC-BINARY
41200	category:X892	Operative	procedures	0	main	OPCS	0.014035	CAT-MUL	LOGISTIC-BINARY
104500	Grape	intake	0.014046	CAT-SIN	ORDERED-LOGISTIC
41202	category:M7204	Diagnoses	0	main	ICD10	0.0140838	CAT-MUL	LOGISTIC-BINARY
41201	category:X600	External	causes	0.0143302	CAT-MUL	LOGISTIC-BINARY
41204	category:K222	Diagnoses	0	secondary	ICD10	0.0144249	CAT-MUL	LOGISTIC-BINARY
41202	category:K132	Diagnoses	0	main	ICD10	0.0144397	CAT-MUL	LOGISTIC-BINARY
41202	category:Z769	Diagnoses	0	main	ICD10	0.0144963	CAT-MUL	LOGISTIC-BINARY
41210	category:G749	Operative	procedures	0	secondary	OPCS	0.014512	CAT-MUL	LOGISTIC-BINARY
104190	Celery	intake	0.0146935	CAT-SIN	ORDERED-LOGISTIC
41210	category:Y514	Operative	procedures	0	secondary	OPCS	0.0147429	CAT-MUL	LOGISTIC-BINARY
20001	category:1061	Cancer code, self-reported	0.0147556	CAT-MUL	LOGISTIC-BINARY
101230	Naan	bread	intake	0.0148694	CAT-SIN	ORDERED-LOGISTIC
6142	category:4	Current	employment	status	0.0150104	CAT-MUL	LOGISTIC-BINARY
20003	category:1140874420	Treatment/medication	code	0.0150189	CAT-MUL	LOGISTIC-BINARY
20002	category:1467	Non-cancer illness code, self-reported	0.0150248	CAT-MUL	LOGISTIC-BINARY
41200	category:U194	Operative	procedures	0	main	OPCS	0.015207	CAT-MUL	LOGISTIC-BINARY
20002	category:1455	Non-cancer illness code, self-reported	0.0152199	CAT-MUL	LOGISTIC-BINARY
41225	category:8	Resuscitation	methods	0.0153168	CAT-MUL	LOGISTIC-BINARY
826	Job	involves	shift	work	0.0153496	CAT-SIN	ORDERED-LOGISTIC
41201	category:V800	External	causes	0.015381	CAT-MUL	LOGISTIC-BINARY
41246	category:1950	Treatment	speciality	of	consultant	(recoded)	0.015501	CAT-MUL	LOGISTIC-BINARY
41202	category:A047	Diagnoses	0	main	ICD10	0.0156141	CAT-MUL	LOGISTIC-BINARY
41202	category:O369	Diagnoses	0	main	ICD10	0.0156641	CAT-MUL	LOGISTIC-BINARY
20003	category:1140872694	Treatment/medication	code	0.015681	CAT-MUL	LOGISTIC-BINARY
41210	category:T462	Operative	procedures	0	secondary	OPCS	0.0157321	CAT-MUL	LOGISTIC-BINARY
20003	category:1141192736	Treatment/medication	code	0.0157344	CAT-MUL	LOGISTIC-BINARY
23227	Leg	BMD	(bone	mineral	density)	(left)	0.0158286	CONTINUOUS	LINEAR
3799	Headaches	for	3+	months	0.0160097	CAT-SIN	LOGISTIC-BINARY
20002	category:1276	Non-cancer illness code, self-reported	0.0160183	CAT-MUL	LOGISTIC-BINARY
41200	category:X403	Operative	procedures	0	main	OPCS	0.0161605	CAT-MUL	LOGISTIC-BINARY
41202	category:O421	Diagnoses	0	main	ICD10	0.0162342	CAT-MUL	LOGISTIC-BINARY
41202	category:K639	Diagnoses	0	main	ICD10	0.016331	CAT-MUL	LOGISTIC-BINARY
41204	category:L031	Diagnoses	0	secondary	ICD10	0.0165263	CAT-MUL	LOGISTIC-BINARY
41230	category:5MF	PCT	where	patients	GP	was	registered	0.0165485	CAT-MUL	LOGISTIC-BINARY
41204	category:J304	Diagnoses	0	secondary	ICD10	0.0165713	CAT-MUL	LOGISTIC-BINARY
20107	category:10	Illnesses	of	father	0.0166748	CAT-MUL	LOGISTIC-BINARY
22421	LV	end	diastolic	volume	0.0167786	INTEGER	LINEAR
41210	category:Y021	Operative	procedures	0	secondary	OPCS	0.0168112	CAT-MUL	LOGISTIC-BINARY
41210	category:Y031	Operative	procedures	0	secondary	OPCS	0.0168197	CAT-MUL	LOGISTIC-BINARY
41202	category:K635	Diagnoses	0	main	ICD10	0.0169462	CAT-MUL	LOGISTIC-BINARY
41210	category:P233	Operative	procedures	0	secondary	OPCS	0.0170048	CAT-MUL	LOGISTIC-BINARY
41204	category:W028	Diagnoses	0	secondary	ICD10	0.0170293	CAT-MUL	LOGISTIC-BINARY
20153	Forced expiratory volume in 1-second (FEV1), predicted	0.0171275	CONTINUOUS	LINEAR
2804	Age	when	last	used	oral	contraceptive	pill	0.0172361	INTEGER	LINEAR
41245	category:1610	Main	speciality	of	consultant	(recoded)	0.0172556	CAT-MUL	LOGISTIC-BINARY
41204	category:J981	Diagnoses	0	secondary	ICD10	0.017291	CAT-MUL	LOGISTIC-BINARY
41202	category:G122	Diagnoses	0	main	ICD10	0.0172961	CAT-MUL	LOGISTIC-BINARY
41200	category:V331	Operative	procedures	0	main	OPCS	0.017323	CAT-MUL	LOGISTIC-BINARY
41204	category:C788	Diagnoses	0	secondary	ICD10	0.0173857	CAT-MUL	LOGISTIC-BINARY
20002	category:1309	Non-cancer illness code, self-reported	0.0173997	CAT-MUL	LOGISTIC-BINARY
41210	category:Y588	Operative	procedures	0	secondary	OPCS	0.01742	CAT-MUL	LOGISTIC-BINARY
41202	category:I229	Diagnoses	0	main	ICD10	0.0174718	CAT-MUL	LOGISTIC-BINARY
20003	category:1140866116	Treatment/medication	code	0.0174764	CAT-MUL	LOGISTIC-BINARY
41201	category:V892	External	causes	0.0175185	CAT-MUL	LOGISTIC-BINARY
41200	category:E172	Operative	procedures	0	main	OPCS	0.0176136	CAT-MUL	LOGISTIC-BINARY
23235	Total	BMC	(bone	mineral	content)	0.0176665	CONTINUOUS	LINEAR
20004	category:1592	Operation	code	0.0177878	CAT-MUL	LOGISTIC-BINARY
41204	category:I776	Diagnoses	0	secondary	ICD10	0.0178488	CAT-MUL	LOGISTIC-BINARY
20003	category:1140926940	Treatment/medication	code	0.0178915	CAT-MUL	LOGISTIC-BINARY
20003	category:1140862722	Treatment/medication	code	0.0179597	CAT-MUL	LOGISTIC-BINARY
1835	Mother	still	alive	0.0180198	CAT-SIN	LOGISTIC-BINARY
41230	category:5MW	PCT	where	patients	GP	was	registered	0.0180587	CAT-MUL	LOGISTIC-BINARY
20003	category:1141191044	Treatment/medication	code	0.0181389	CAT-MUL	LOGISTIC-BINARY
6154	category:100	Medication for pain relief, constipation, heartburn	0.0181996	CAT-MUL	LOGISTIC-BINARY
41202	category:L024	Diagnoses	0	main	ICD10	0.0182964	CAT-MUL	LOGISTIC-BINARY
25384	Mean	ICVF	in	superior	longitudinal	fasciculus	on	FA	skeleton	(right)	0.018436	CONTINUOUS	LINEAR
41202	category:M5464	Diagnoses	0	main	ICD10	0.0187098	CAT-MUL	LOGISTIC-BINARY
41204	category:M2389	Diagnoses	0	secondary	ICD10	0.0187738	CAT-MUL	LOGISTIC-BINARY
41210	category:Z944	Operative	procedures	0	secondary	OPCS	0.0189212	CAT-MUL	LOGISTIC-BINARY
41200	category:U201	Operative	procedures	0	main	OPCS	0.0189766	CAT-MUL	LOGISTIC-BINARY
6156	category:12	Manic/hyper	symptoms	0.0189809	CAT-MUL	LOGISTIC-BINARY
104140	Broccoli	intake	0.0191829	CAT-SIN	ORDERED-LOGISTIC
41200	category:N284	Operative	procedures	0	main	OPCS	0.0192107	CAT-MUL	LOGISTIC-BINARY
41204	category:I839	Diagnoses	0	secondary	ICD10	0.0193049	CAT-MUL	LOGISTIC-BINARY
20002	category:1620	Non-cancer illness code, self-reported	0.0193438	CAT-MUL	LOGISTIC-BINARY
20102	category:1	Thickness	of	butter/margarine	spread	on	crackers/crispbreads	0.0193522	CAT-MUL	LOGISTIC-BINARY
41204	category:D529	Diagnoses	0	secondary	ICD10	0.0193916	CAT-MUL	LOGISTIC-BINARY
41246	category:1160	Treatment	speciality	of	consultant	(recoded)	0.0194159	CAT-MUL	LOGISTIC-BINARY
41200	category:V295	Operative	procedures	0	main	OPCS	0.0194843	CAT-MUL	LOGISTIC-BINARY
41202	category:K259	Diagnoses	0	main	ICD10	0.019542	CAT-MUL	LOGISTIC-BINARY
41230	category:5G1	PCT	where	patients	GP	was	registered	0.0196177	CAT-MUL	LOGISTIC-BINARY
41202	category:C220	Diagnoses	0	main	ICD10	0.0196274	CAT-MUL	LOGISTIC-BINARY
41202	category:D100	Diagnoses	0	main	ICD10	0.0196614	CAT-MUL	LOGISTIC-BINARY
41202	category:C184	Diagnoses	0	main	ICD10	0.0197485	CAT-MUL	LOGISTIC-BINARY
41202	category:T852	Diagnoses	0	main	ICD10	0.0199258	CAT-MUL	LOGISTIC-BINARY
20003	category:1141174032	Treatment/medication	code	0.0199697	CAT-MUL	LOGISTIC-BINARY
2060	Frequency	of	unenthusiasm	/	disinterest	in	last	2	weeks	0.020176	CAT-SIN	ORDERED-LOGISTIC
20003	category:1140882694	Treatment/medication	code	0.0201798	CAT-MUL	LOGISTIC-BINARY
20003	category:1141178054	Treatment/medication	code	0.0202229	CAT-MUL	LOGISTIC-BINARY
1130	Hands-free	device/speakerphone	use	with	mobile	phone	in	last	3	month	0.0202979	CAT-SIN	ORDERED-LOGISTIC
40002	category:C780	Contributory	(secondary)	causes	of	death:	ICD10	0.0203227	CAT-MUL	LOGISTIC-BINARY
41200	category:G488	Operative	procedures	0	main	OPCS	0.0203315	CAT-MUL	LOGISTIC-BINARY
20061	baseline:102	Reason	for	skipping	OCT	(right)	0.0203822	CAT-SIN	MULTINOMIAL-LOGISTIC
41200	category:S053	Operative	procedures	0	main	OPCS	0.0205063	CAT-MUL	LOGISTIC-BINARY
41204	category:Z824	Diagnoses	0	secondary	ICD10	0.0205947	CAT-MUL	LOGISTIC-BINARY
20108	category:6	Ingredients	in	canned	soup	0.0206137	CAT-MUL	LOGISTIC-BINARY
25207	Mean	L1	in	corticospinal	tract	on	FA	skeleton	(left)	0.0206352	CONTINUOUS	LINEAR
100390	Tea	consumed	0.0207623	CAT-SIN	LOGISTIC-BINARY
25349	Mean	ICVF	in	fornix	on	FA	skeleton	0.0209398	CONTINUOUS	LINEAR
41210	category:Z561	Operative	procedures	0	secondary	OPCS	0.0210124	CAT-MUL	LOGISTIC-BINARY
41210	category:X404	Operative	procedures	0	secondary	OPCS	0.0210346	CAT-MUL	LOGISTIC-BINARY
41204	category:Z951	Diagnoses	0	secondary	ICD10	0.021045	CAT-MUL	LOGISTIC-BINARY
41204	category:Z864	Diagnoses	0	secondary	ICD10	0.0211338	CAT-MUL	LOGISTIC-BINARY
41200	category:K634	Operative	procedures	0	main	OPCS	0.021153	CAT-MUL	LOGISTIC-BINARY
41202	category:K413	Diagnoses	0	main	ICD10	0.0212366	CAT-MUL	LOGISTIC-BINARY
41202	category:O358	Diagnoses	0	main	ICD10	0.0212885	CAT-MUL	LOGISTIC-BINARY
6152	category:7	Blood clot, DVT, bronchitis, emphysema, asthma, rhinitis, eczema, allergy diagnosed by doctor	0.0213277	CAT-MUL	LOGISTIC-BINARY
20003	category:1141146188	Treatment/medication	code	0.0213671	CAT-MUL	LOGISTIC-BINARY
20003	category:1189	Treatment/medication	code	0.0213736	CAT-MUL	LOGISTIC-BINARY
20002	category:1240	Non-cancer illness code, self-reported	0.0213837	CAT-MUL	LOGISTIC-BINARY
41204	category:V892	Diagnoses	0	secondary	ICD10	0.0214354	CAT-MUL	LOGISTIC-BINARY
2217	Age	started	wearing	glasses	or	contact	lenses	0.0214898	INTEGER	LINEAR
41210	category:Z942	Operative	procedures	0	secondary	OPCS	0.0215177	CAT-MUL	LOGISTIC-BINARY
41204	category:I447	Diagnoses	0	secondary	ICD10	0.021594	CAT-MUL	LOGISTIC-BINARY
41202	category:S001	Diagnoses	0	main	ICD10	0.0216778	CAT-MUL	LOGISTIC-BINARY
41210	category:T705	Operative	procedures	0	secondary	OPCS	0.0217554	CAT-MUL	LOGISTIC-BINARY
20003	category:1140878172	Treatment/medication	code	0.0218031	CAT-MUL	LOGISTIC-BINARY
20003	category:1141157126	Treatment/medication	code	0.0219189	CAT-MUL	LOGISTIC-BINARY
1950	Sensitivity	/	hurt	feelings	0.0219571	CAT-SIN	LOGISTIC-BINARY
22505	Years	of	bringing	up	phlegm/sputum/mucus	on	most	days	0.0219583	INTEGER	LINEAR
25432	Mean	OD	in	superior	longitudinal	fasciculus	on	FA	skeleton	(right)	0.0220536	CONTINUOUS	LINEAR
5237	3mm	index	of	best	keratometry	results	(right)	0.0220575	INTEGER	ORDERED-LOGISTIC
23203	L1-L4	BMC	(bone	mineral	content)	0.02206	CONTINUOUS	LINEAR
41202	category:S526	Diagnoses	0	main	ICD10	0.0220958	CAT-MUL	LOGISTIC-BINARY
22423	LV	stroke	volume	0.0223751	INTEGER	LINEAR
41200	category:X599	Operative	procedures	0	main	OPCS	0.022414	CAT-MUL	LOGISTIC-BINARY
41204	category:Z099	Diagnoses	0	secondary	ICD10	0.0225006	CAT-MUL	LOGISTIC-BINARY
41210	category:Z568	Operative	procedures	0	secondary	OPCS	0.0227913	CAT-MUL	LOGISTIC-BINARY
23315	Leg	bone	area	(left)	0.0230786	CONTINUOUS	LINEAR
41202	category:K805	Diagnoses	0	main	ICD10	0.0230948	CAT-MUL	LOGISTIC-BINARY
20003	category:1140909788	Treatment/medication	code	0.0231125	CAT-MUL	LOGISTIC-BINARY
41202	category:Z489	Diagnoses	0	main	ICD10	0.0233356	CAT-MUL	LOGISTIC-BINARY
23204	L1-L4	BMD	(bone	mineral	density)	0.0233788	CONTINUOUS	LINEAR
25673	Weighted-mean	ICVF	in	tract	superior	thalamic	radiation	(left)	0.0233827	CONTINUOUS	LINEAR
20109	category:1	Ingredients	in	homemade	soup	0.023396	CAT-MUL	LOGISTIC-BINARY
41246	category:2600	Treatment	speciality	of	consultant	(recoded)	0.0235475	CAT-MUL	LOGISTIC-BINARY
41204	category:W180	Diagnoses	0	secondary	ICD10	0.0236076	CAT-MUL	LOGISTIC-BINARY
20002	category:1557	Non-cancer illness code, self-reported	0.0236375	CAT-MUL	LOGISTIC-BINARY
23304	Trunk	bone	area	0.0236533	CONTINUOUS	LINEAR
41202	category:M722	Diagnoses	0	main	ICD10	0.02374	CAT-MUL	LOGISTIC-BINARY
6149	category:1	Mouth/teeth	dental	problems	0.0237496	CAT-MUL	LOGISTIC-BINARY
41202	category:R074	Diagnoses	0	main	ICD10	0.0238175	CAT-MUL	LOGISTIC-BINARY
41200	category:M582	Operative	procedures	0	main	OPCS	0.0238566	CAT-MUL	LOGISTIC-BINARY
41202	category:Q892	Diagnoses	0	main	ICD10	0.0238754	CAT-MUL	LOGISTIC-BINARY
6164	category:1	Types	of	physical	activity	in	last	4	weeks	0.0238919	CAT-MUL	LOGISTIC-BINARY
20002	category:1265	Non-cancer illness code, self-reported	0.0240827	CAT-MUL	LOGISTIC-BINARY
41200	category:W511	Operative	procedures	0	main	OPCS	0.0241285	CAT-MUL	LOGISTIC-BINARY
41204	category:Z932	Diagnoses	0	secondary	ICD10	0.0242195	CAT-MUL	LOGISTIC-BINARY
41210	category:Y803	Operative	procedures	0	secondary	OPCS	0.0242806	CAT-MUL	LOGISTIC-BINARY
41202	category:Z363	Diagnoses	0	main	ICD10	0.0246177	CAT-MUL	LOGISTIC-BINARY
41202	category:S7200	Diagnoses	0	main	ICD10	0.0246187	CAT-MUL	LOGISTIC-BINARY
41204	category:W192	Diagnoses	0	secondary	ICD10	0.0246474	CAT-MUL	LOGISTIC-BINARY
41229	category:5HG	PCT	responsible	for	patient	data	0.0247035	CAT-MUL	LOGISTIC-BINARY
41210	category:S642	Operative	procedures	0	secondary	OPCS	0.0247147	CAT-MUL	LOGISTIC-BINARY
41200	category:E034	Operative	procedures	0	main	OPCS	0.0247374	CAT-MUL	LOGISTIC-BINARY
41202	category:S519	Diagnoses	0	main	ICD10	0.0248252	CAT-MUL	LOGISTIC-BINARY
20002	category:1515	Non-cancer illness code, self-reported	0.0248596	CAT-MUL	LOGISTIC-BINARY
20003	category:1141180148	Treatment/medication	code	0.0249219	CAT-MUL	LOGISTIC-BINARY
25192	Mean	MO	in	superior	longitudinal	fasciculus	on	FA	skeleton	(right)	0.0249594	CONTINUOUS	LINEAR
20002	category:1618	Non-cancer illness code, self-reported	0.0249795	CAT-MUL	LOGISTIC-BINARY
25656	Weighted-mean	ICVF	in	tract	parahippocampal	part	of	cingulum	(left)	0.0250869	CONTINUOUS	LINEAR
41200	category:H209	Operative	procedures	0	main	OPCS	0.0251357	CAT-MUL	LOGISTIC-BINARY
41229	category:5FL	PCT	responsible	for	patient	data	0.0251602	CAT-MUL	LOGISTIC-BINARY
20002	category:1665	Non-cancer illness code, self-reported	0.0252111	CAT-MUL	LOGISTIC-BINARY
41210	category:U216	Operative	procedures	0	secondary	OPCS	0.0253837	CAT-MUL	LOGISTIC-BINARY
41204	category:Z491	Diagnoses	0	secondary	ICD10	0.0254442	CAT-MUL	LOGISTIC-BINARY
41202	category:C440	Diagnoses	0	main	ICD10	0.0254543	CAT-MUL	LOGISTIC-BINARY
6159	category:3	Pain	type(s)	experienced	in	last	month	0.0255156	CAT-MUL	LOGISTIC-BINARY
1329	Oily	fish	intake	0.0258402	CAT-SIN	ORDERED-LOGISTIC
1787	Maternal	smoking	around	birth	0.0258726	CAT-SIN	LOGISTIC-BINARY
41200	category:W371	Operative	procedures	0	main	OPCS	0.0260071	CAT-MUL	LOGISTIC-BINARY
3606	Chest	pain	or	discomfort	walking	normally	0.0261455	CAT-SIN	LOGISTIC-BINARY
41202	category:T391	Diagnoses	0	main	ICD10	0.0261951	CAT-MUL	LOGISTIC-BINARY
41200	category:W771	Operative	procedures	0	main	OPCS	0.0262915	CAT-MUL	LOGISTIC-BINARY
41200	category:X412	Operative	procedures	0	main	OPCS	0.0265263	CAT-MUL	LOGISTIC-BINARY
41202	category:K803	Diagnoses	0	main	ICD10	0.0266045	CAT-MUL	LOGISTIC-BINARY
41202	category:S818	Diagnoses	0	main	ICD10	0.0266049	CAT-MUL	LOGISTIC-BINARY
2867	Age	started	smoking	in	former	smokers	0.0268649	INTEGER	LINEAR
1458	Cereal	intake	0.0269221	INTEGER	ORDERED-LOGISTIC
41204	category:L270	Diagnoses	0	secondary	ICD10	0.02701	CAT-MUL	LOGISTIC-BINARY
23317	Arms	combined	bone	area	0.0270561	CONTINUOUS	LINEAR
41204	category:N19	Diagnoses	0	secondary	ICD10	0.0270619	CAT-MUL	LOGISTIC-BINARY
20003	category:1140871462	Treatment/medication	code	0.0270699	CAT-MUL	LOGISTIC-BINARY
41204	category:H921	Diagnoses	0	secondary	ICD10	0.0270981	CAT-MUL	LOGISTIC-BINARY
41230	category:5LW	PCT	where	patients	GP	was	registered	0.0271357	CAT-MUL	LOGISTIC-BINARY
100300	Latte	intake	0.0271477	CAT-SIN	ORDERED-LOGISTIC
20003	category:1140862624	Treatment/medication	code	0.0272293	CAT-MUL	LOGISTIC-BINARY
40006	category:D042	Type	of	cancer:	ICD10	0.0272656	CAT-MUL	LOGISTIC-BINARY
23231	Legs	BMD	(bone	mineral	density)	0.0272676	CONTINUOUS	LINEAR
25040	Median	BOLD	effect	(in	group-defined	mask)	for	shapes	activation	0.0272991	CONTINUOUS	LINEAR
20004	category:1565	Operation	code	0.0273995	CAT-MUL	LOGISTIC-BINARY
41230	category:5HK	PCT	where	patients	GP	was	registered	0.0274278	CAT-MUL	LOGISTIC-BINARY
41201	category:Y453	External	causes	0.0274447	CAT-MUL	LOGISTIC-BINARY
41202	category:I724	Diagnoses	0	main	ICD10	0.0275101	CAT-MUL	LOGISTIC-BINARY
20002	category:1494	Non-cancer illness code, self-reported	0.0275526	CAT-MUL	LOGISTIC-BINARY
20108	category:5	Ingredients	in	canned	soup	0.0276597	CAT-MUL	LOGISTIC-BINARY
25614	Weighted-mean	L2	in	tract	medial	lemniscus	(right)	0.0276618	CONTINUOUS	LINEAR
41204	category:N850	Diagnoses	0	secondary	ICD10	0.027857	CAT-MUL	LOGISTIC-BINARY
20107	category:101	Illnesses	of	father	0.0279651	CAT-MUL	LOGISTIC-BINARY
41200	category:C664	Operative	procedures	0	main	OPCS	0.027969	CAT-MUL	LOGISTIC-BINARY
41202	category:Z110	Diagnoses	0	main	ICD10	0.0280128	CAT-MUL	LOGISTIC-BINARY
41230	category:5H7	PCT	where	patients	GP	was	registered	0.0281793	CAT-MUL	LOGISTIC-BINARY
41202	category:I710	Diagnoses	0	main	ICD10	0.0281885	CAT-MUL	LOGISTIC-BINARY
41202	category:T833	Diagnoses	0	main	ICD10	0.0281974	CAT-MUL	LOGISTIC-BINARY
20004	category:1492	Operation	code	0.0282306	CAT-MUL	LOGISTIC-BINARY
20003	category:1140866724	Treatment/medication	code	0.0283145	CAT-MUL	LOGISTIC-BINARY
41200	category:U293	Operative	procedures	0	main	OPCS	0.0283372	CAT-MUL	LOGISTIC-BINARY
20002	category:1232	Non-cancer illness code, self-reported	0.0284913	CAT-MUL	LOGISTIC-BINARY
41204	category:Z900	Diagnoses	0	secondary	ICD10	0.0285812	CAT-MUL	LOGISTIC-BINARY
20004	category:1453	Operation	code	0.0286478	CAT-MUL	LOGISTIC-BINARY
20003	category:1140876098	Treatment/medication	code	0.0287539	CAT-MUL	LOGISTIC-BINARY
6179	category:2	Mineral	and	other	dietary	supplements	0.0288624	CAT-MUL	LOGISTIC-BINARY
41202	category:M4786	Diagnoses	0	main	ICD10	0.0289303	CAT-MUL	LOGISTIC-BINARY
5108	3mm	asymmetry	angle	(right)	0.0289913	INTEGER	LINEAR
41202	category:M431	Diagnoses	0	main	ICD10	0.0290131	CAT-MUL	LOGISTIC-BINARY
41204	category:K519	Diagnoses	0	secondary	ICD10	0.0290152	CAT-MUL	LOGISTIC-BINARY
41204	category:C187	Diagnoses	0	secondary	ICD10	0.0290278	CAT-MUL	LOGISTIC-BINARY
20003	category:1141167206	Treatment/medication	code	0.0290551	CAT-MUL	LOGISTIC-BINARY
41204	category:W110	Diagnoses	0	secondary	ICD10	0.029079	CAT-MUL	LOGISTIC-BINARY
20002	category:1594	Non-cancer illness code, self-reported	0.0291137	CAT-MUL	LOGISTIC-BINARY
41204	category:R161	Diagnoses	0	secondary	ICD10	0.0291417	CAT-MUL	LOGISTIC-BINARY
41204	category:M674	Diagnoses	0	secondary	ICD10	0.0291455	CAT-MUL	LOGISTIC-BINARY
40006	category:C446	Type	of	cancer:	ICD10	0.0291517	CAT-MUL	LOGISTIC-BINARY
20075	Home	location	at	assessment	0	north	co-ordinate	(rounded)	0.0292477	INTEGER	LINEAR
41204	category:K589	Diagnoses	0	secondary	ICD10	0.0292483	CAT-MUL	LOGISTIC-BINARY
6038	Number	of	trend	entries	0.0292625	INTEGER	LINEAR
41200	category:V256	Operative	procedures	0	main	OPCS	0.0292818	CAT-MUL	LOGISTIC-BINARY
41202	category:T819	Diagnoses	0	main	ICD10	0.0293968	CAT-MUL	LOGISTIC-BINARY
25092	Mean	FA	in	cingulum	hippocampus	on	FA	skeleton	(right)	0.029407	CONTINUOUS	LINEAR
20003	category:1140866280	Treatment/medication	code	0.0294442	CAT-MUL	LOGISTIC-BINARY
41230	category:5G9	PCT	where	patients	GP	was	registered	0.0294685	CAT-MUL	LOGISTIC-BINARY
40006	category:C448	Type	of	cancer:	ICD10	0.0295179	CAT-MUL	LOGISTIC-BINARY
20002	category:1121	Non-cancer illness code, self-reported	0.0295231	CAT-MUL	LOGISTIC-BINARY
25542	Weighted-mean	MO	in	tract	acoustic	radiation	(left)	0.0295945	CONTINUOUS	LINEAR
41200	category:M022	Operative	procedures	0	main	OPCS	0.0296056	CAT-MUL	LOGISTIC-BINARY
20002	category:1247	Non-cancer illness code, self-reported	0.0297405	CAT-MUL	LOGISTIC-BINARY
41230	category:5DY	PCT	where	patients	GP	was	registered	0.0297826	CAT-MUL	LOGISTIC-BINARY
20002	category:1135	Non-cancer illness code, self-reported	0.0299719	CAT-MUL	LOGISTIC-BINARY
25354	Mean	ICVF	in	inferior	cerebellar	peduncle	on	FA	skeleton	(right)	0.0300311	CONTINUOUS	LINEAR
20002	category:1457	Non-cancer illness code, self-reported	0.0302347	CAT-MUL	LOGISTIC-BINARY
23316	Leg	bone	area	(right)	0.0302506	CONTINUOUS	LINEAR
41202	category:I609	Diagnoses	0	main	ICD10	0.0302936	CAT-MUL	LOGISTIC-BINARY
40002	category:I509	Contributory	(secondary)	causes	of	death:	ICD10	0.0303929	CAT-MUL	LOGISTIC-BINARY
41204	category:Y453	Diagnoses	0	secondary	ICD10	0.0304397	CAT-MUL	LOGISTIC-BINARY
41202	category:S8280	Diagnoses	0	main	ICD10	0.0304806	CAT-MUL	LOGISTIC-BINARY
41230	category:TAC	PCT	where	patients	GP	was	registered	0.0305273	CAT-MUL	LOGISTIC-BINARY
120	baseline:1	Birth	weight	known	0.0305552	CAT-SIN	MULTINOMIAL-LOGISTIC
41202	category:M5422	Diagnoses	0	main	ICD10	0.0305919	CAT-MUL	LOGISTIC-BINARY
41200	category:Q161	Operative	procedures	0	main	OPCS	0.0306288	CAT-MUL	LOGISTIC-BINARY
25743	Inverted	temporal	signal-to-noise	ratio	in	pre-processed	rfMRI	0.0307357	CONTINUOUS	LINEAR
23222	Arm	BMC	(bone	mineral	content)	(right)	0.030787	CONTINUOUS	LINEAR
25020	Volume	of	hippocampus	(right)	0.0308205	CONTINUOUS	LINEAR
23224	Arms	BMC	(bone	mineral	content)	0.0308938	CONTINUOUS	LINEAR
41230	category:5K5	PCT	where	patients	GP	was	registered	0.0309139	CAT-MUL	LOGISTIC-BINARY
41200	category:N152	Operative	procedures	0	main	OPCS	0.0310242	CAT-MUL	LOGISTIC-BINARY
41210	category:W152	Operative	procedures	0	secondary	OPCS	0.0310837	CAT-MUL	LOGISTIC-BINARY
41204	category:M0699	Diagnoses	0	secondary	ICD10	0.0310972	CAT-MUL	LOGISTIC-BINARY
20002	category:1093	Non-cancer illness code, self-reported	0.0311266	CAT-MUL	LOGISTIC-BINARY
41210	category:W158	Operative	procedures	0	secondary	OPCS	0.0311742	CAT-MUL	LOGISTIC-BINARY
25425	Mean	OD	in	external	capsule	on	FA	skeleton	(left)	0.0312314	CONTINUOUS	LINEAR
41210	category:M472	Operative	procedures	0	secondary	OPCS	0.0312901	CAT-MUL	LOGISTIC-BINARY
2257	Hearing	difficulty/problems	with	background	noise	0.0313326	CAT-SIN	LOGISTIC-BINARY
20002	category:1623	Non-cancer illness code, self-reported	0.0314049	CAT-MUL	LOGISTIC-BINARY
6034	Target	heart	rate	achieved	0.0314391	CAT-SIN	LOGISTIC-BINARY
20002	category:1382	Non-cancer illness code, self-reported	0.0314655	CAT-MUL	LOGISTIC-BINARY
41210	category:Z497	Operative	procedures	0	secondary	OPCS	0.0315598	CAT-MUL	LOGISTIC-BINARY
25362	Mean	ICVF	in	posterior	limb	of	internal	capsule	on	FA	skeleton	(right)	0.0315646	CONTINUOUS	LINEAR
41200	category:W281	Operative	procedures	0	main	OPCS	0.0317626	CAT-MUL	LOGISTIC-BINARY
41204	category:R02	Diagnoses	0	secondary	ICD10	0.0317888	CAT-MUL	LOGISTIC-BINARY
41204	category:G409	Diagnoses	0	secondary	ICD10	0.0318905	CAT-MUL	LOGISTIC-BINARY
41200	category:A388	Operative	procedures	0	main	OPCS	0.0319267	CAT-MUL	LOGISTIC-BINARY
41204	category:K429	Diagnoses	0	secondary	ICD10	0.0319506	CAT-MUL	LOGISTIC-BINARY
20002	category:1478	Non-cancer illness code, self-reported	0.0320424	CAT-MUL	LOGISTIC-BINARY
41204	category:J42	Diagnoses	0	secondary	ICD10	0.0320619	CAT-MUL	LOGISTIC-BINARY
23308	Pelvis	BMC	(bone	mineral	content)	0.0321165	CONTINUOUS	LINEAR
41204	category:Z875	Diagnoses	0	secondary	ICD10	0.0321366	CAT-MUL	LOGISTIC-BINARY
41210	category:Z361	Operative	procedures	0	secondary	OPCS	0.0321545	CAT-MUL	LOGISTIC-BINARY
41204	category:E039	Diagnoses	0	secondary	ICD10	0.0323004	CAT-MUL	LOGISTIC-BINARY
41210	category:U114	Operative	procedures	0	secondary	OPCS	0.0325534	CAT-MUL	LOGISTIC-BINARY
41246	category:1590	Treatment	speciality	of	consultant	(recoded)	0.0325871	CAT-MUL	LOGISTIC-BINARY
20004	category:1461	Operation	code	0.0325898	CAT-MUL	LOGISTIC-BINARY
41202	category:D175	Diagnoses	0	main	ICD10	0.0326804	CAT-MUL	LOGISTIC-BINARY
41202	category:S631	Diagnoses	0	main	ICD10	0.0327111	CAT-MUL	LOGISTIC-BINARY
2744	Birth	weight	of	first	child	0.0329845	INTEGER	ORDERED-LOGISTIC
20002	category:1197	Non-cancer illness code, self-reported	0.0330344	CAT-MUL	LOGISTIC-BINARY
41210	category:M471	Operative	procedures	0	secondary	OPCS	0.0330685	CAT-MUL	LOGISTIC-BINARY
41202	category:C61	Diagnoses	0	main	ICD10	0.0331205	CAT-MUL	LOGISTIC-BINARY
41204	category:X620	Diagnoses	0	secondary	ICD10	0.0331334	CAT-MUL	LOGISTIC-BINARY
20062	baseline:102	Reason	for	skipping	OCT	(left)	0.0331913	CAT-SIN	MULTINOMIAL-LOGISTIC
41204	category:I200	Diagnoses	0	secondary	ICD10	0.0331999	CAT-MUL	LOGISTIC-BINARY
41204	category:H522	Diagnoses	0	secondary	ICD10	0.0332104	CAT-MUL	LOGISTIC-BINARY
41210	category:Y401	Operative	procedures	0	secondary	OPCS	0.0333043	CAT-MUL	LOGISTIC-BINARY
20003	category:1141152998	Treatment/medication	code	0.0333054	CAT-MUL	LOGISTIC-BINARY
20003	category:1140873548	Treatment/medication	code	0.0333606	CAT-MUL	LOGISTIC-BINARY
41202	category:M1991	Diagnoses	0	main	ICD10	0.0333984	CAT-MUL	LOGISTIC-BINARY
41210	category:Y263	Operative	procedures	0	secondary	OPCS	0.0336434	CAT-MUL	LOGISTIC-BINARY
41202	category:R500	Diagnoses	0	main	ICD10	0.0336634	CAT-MUL	LOGISTIC-BINARY
41202	category:S668	Diagnoses	0	main	ICD10	0.0337102	CAT-MUL	LOGISTIC-BINARY
41200	category:J439	Operative	procedures	0	main	OPCS	0.0338823	CAT-MUL	LOGISTIC-BINARY
20004	category:1548	Operation	code	0.033977	CAT-MUL	LOGISTIC-BINARY
41200	category:H041	Operative	procedures	0	main	OPCS	0.0339852	CAT-MUL	LOGISTIC-BINARY
41200	category:W232	Operative	procedures	0	main	OPCS	0.0340064	CAT-MUL	LOGISTIC-BINARY
23205	L1-L4	BMD	(bone	mineral	density)	T-score	0.0340978	CONTINUOUS	LINEAR
20002	category:1456	Non-cancer illness code, self-reported	0.0341325	CAT-MUL	LOGISTIC-BINARY
41204	category:I517	Diagnoses	0	secondary	ICD10	0.0342108	CAT-MUL	LOGISTIC-BINARY
41200	category:S101	Operative	procedures	0	main	OPCS	0.0342772	CAT-MUL	LOGISTIC-BINARY
20002	category:1558	Non-cancer illness code, self-reported	0.0343636	CAT-MUL	LOGISTIC-BINARY
20002	category:1679	Non-cancer illness code, self-reported	0.0345637	CAT-MUL	LOGISTIC-BINARY
41202	category:I849	Diagnoses	0	main	ICD10	0.0346174	CAT-MUL	LOGISTIC-BINARY
20004	category:1543	Operation	code	0.0346719	CAT-MUL	LOGISTIC-BINARY
20107	category:8	Illnesses	of	father	0.0346789	CAT-MUL	LOGISTIC-BINARY
41200	category:M792	Operative	procedures	0	main	OPCS	0.0346995	CAT-MUL	LOGISTIC-BINARY
20001	category:1053	Cancer code, self-reported	0.0347028	CAT-MUL	LOGISTIC-BINARY
41202	category:J841	Diagnoses	0	main	ICD10	0.0347339	CAT-MUL	LOGISTIC-BINARY
41229	category:5D7	PCT	responsible	for	patient	data	0.0348574	CAT-MUL	LOGISTIC-BINARY
41204	category:M511	Diagnoses	0	secondary	ICD10	0.0349486	CAT-MUL	LOGISTIC-BINARY
41204	category:S4220	Diagnoses	0	secondary	ICD10	0.035084	CAT-MUL	LOGISTIC-BINARY
20002	category:1349	Non-cancer illness code, self-reported	0.0350896	CAT-MUL	LOGISTIC-BINARY
41204	category:W260	Diagnoses	0	secondary	ICD10	0.0351286	CAT-MUL	LOGISTIC-BINARY
41202	category:E113	Diagnoses	0	main	ICD10	0.0356579	CAT-MUL	LOGISTIC-BINARY
41202	category:T430	Diagnoses	0	main	ICD10	0.0356639	CAT-MUL	LOGISTIC-BINARY
2080	Frequency	of	tiredness	/	lethargy	in	last	2	weeks	0.0358947	CAT-SIN	ORDERED-LOGISTIC
20003	category:1141171038	Treatment/medication	code	0.0359481	CAT-MUL	LOGISTIC-BINARY
41251	category:2001	Sources	of	admission	to	hospital	(recoded)	0.0359769	CAT-MUL	LOGISTIC-BINARY
41202	category:E115	Diagnoses	0	main	ICD10	0.0361072	CAT-MUL	LOGISTIC-BINARY
41210	category:Y533	Operative	procedures	0	secondary	OPCS	0.0362781	CAT-MUL	LOGISTIC-BINARY
25488	Weighted-mean	FA	in	tract	acoustic	radiation	(left)	0.0363686	CONTINUOUS	LINEAR
41200	category:L882	Operative	procedures	0	main	OPCS	0.0365748	CAT-MUL	LOGISTIC-BINARY
41202	category:N889	Diagnoses	0	main	ICD10	0.0367767	CAT-MUL	LOGISTIC-BINARY
41204	category:R500	Diagnoses	0	secondary	ICD10	0.0367939	CAT-MUL	LOGISTIC-BINARY
25672	Weighted-mean	ICVF	in	tract	superior	longitudinal	fasciculus	(right)	0.0368055	CONTINUOUS	LINEAR
41204	category:R21	Diagnoses	0	secondary	ICD10	0.0368927	CAT-MUL	LOGISTIC-BINARY
41210	category:Z251	Operative	procedures	0	secondary	OPCS	0.037037	CAT-MUL	LOGISTIC-BINARY
41210	category:Z592	Operative	procedures	0	secondary	OPCS	0.0370731	CAT-MUL	LOGISTIC-BINARY
41204	category:E114	Diagnoses	0	secondary	ICD10	0.0372646	CAT-MUL	LOGISTIC-BINARY
41200	category:K639	Operative	procedures	0	main	OPCS	0.0373083	CAT-MUL	LOGISTIC-BINARY
41200	category:L742	Operative	procedures	0	main	OPCS	0.0373688	CAT-MUL	LOGISTIC-BINARY
6149	category:100	Mouth/teeth	dental	problems	0.0374243	CAT-MUL	LOGISTIC-BINARY
41201	category:Y846	External	causes	0.0374401	CAT-MUL	LOGISTIC-BINARY
41204	category:N039	Diagnoses	0	secondary	ICD10	0.0376153	CAT-MUL	LOGISTIC-BINARY
20003	category:1140881448	Treatment/medication	code	0.0376454	CAT-MUL	LOGISTIC-BINARY
20002	category:1588	Non-cancer illness code, self-reported	0.0376643	CAT-MUL	LOGISTIC-BINARY
971	Frequency	of	walking	for	pleasure	in	last	4	weeks	0.0376748	CAT-SIN	ORDERED-LOGISTIC
41249	category:2003	Methods	of	admission	to	hospital	(recoded)	0.0377372	CAT-MUL	LOGISTIC-BINARY
20003	category:1141162526	Treatment/medication	code	0.0377875	CAT-MUL	LOGISTIC-BINARY
25475	Mean	ISOVF	in	cingulum	cingulate	gyrus	on	FA	skeleton	(left)	0.0378079	CONTINUOUS	LINEAR
41210	category:S362	Operative	procedures	0	secondary	OPCS	0.0380444	CAT-MUL	LOGISTIC-BINARY
20004	category:1460	Operation	code	0.0380555	CAT-MUL	LOGISTIC-BINARY
41210	category:Z832	Operative	procedures	0	secondary	OPCS	0.0380662	CAT-MUL	LOGISTIC-BINARY
41200	category:F062	Operative	procedures	0	main	OPCS	0.0382028	CAT-MUL	LOGISTIC-BINARY
41204	category:D469	Diagnoses	0	secondary	ICD10	0.038331	CAT-MUL	LOGISTIC-BINARY
41210	category:G169	Operative	procedures	0	secondary	OPCS	0.0383489	CAT-MUL	LOGISTIC-BINARY
25742	Mean tfMRI head motion, averaged across space and time points	0.038409	CONTINUOUS	LINEAR
41200	category:J403	Operative	procedures	0	main	OPCS	0.0384518	CAT-MUL	LOGISTIC-BINARY
20002	category:1143	Non-cancer illness code, self-reported	0.038642	CAT-MUL	LOGISTIC-BINARY
41200	category:R232	Operative	procedures	0	main	OPCS	0.0390134	CAT-MUL	LOGISTIC-BINARY
41200	category:W828	Operative	procedures	0	main	OPCS	0.0390929	CAT-MUL	LOGISTIC-BINARY
41202	category:D047	Diagnoses	0	main	ICD10	0.0391202	CAT-MUL	LOGISTIC-BINARY
20102	category:2	Thickness	of	butter/margarine	spread	on	crackers/crispbreads	0.0391235	CAT-MUL	LOGISTIC-BINARY
25707	Weighted-mean	ISOVF	in	tract	anterior	thalamic	radiation	(right)	0.0392078	CONTINUOUS	LINEAR
41202	category:J22	Diagnoses	0	main	ICD10	0.0392183	CAT-MUL	LOGISTIC-BINARY
41204	category:E113	Diagnoses	0	secondary	ICD10	0.0393041	CAT-MUL	LOGISTIC-BINARY
2267	Use	of	sun/uv	protection	0.0394263	CAT-SIN	ORDERED-LOGISTIC
100290	Cappuccino	intake	0.0394736	CAT-SIN	ORDERED-LOGISTIC
25042	Median	z-statistic	(in	group-defined	mask)	for	shapes	activation	0.0394848	CONTINUOUS	LINEAR
20003	category:1141145660	Treatment/medication	code	0.0395575	CAT-MUL	LOGISTIC-BINARY
25332	Mean	L3	in	cingulum	hippocampus	on	FA	skeleton	(right)	0.0395866	CONTINUOUS	LINEAR
41202	category:I771	Diagnoses	0	main	ICD10	0.0396073	CAT-MUL	LOGISTIC-BINARY
1050	Time	spend	outdoors	in	summer	0.039667	INTEGER	ORDERED-LOGISTIC
41210	category:H024	Operative	procedures	0	secondary	OPCS	0.0398776	CAT-MUL	LOGISTIC-BINARY
41200	category:B278	Operative	procedures	0	main	OPCS	0.0399314	CAT-MUL	LOGISTIC-BINARY
41202	category:R568	Diagnoses	0	main	ICD10	0.0400436	CAT-MUL	LOGISTIC-BINARY
41200	category:W393	Operative	procedures	0	main	OPCS	0.0400646	CAT-MUL	LOGISTIC-BINARY
41200	category:H513	Operative	procedures	0	main	OPCS	0.0401146	CAT-MUL	LOGISTIC-BINARY
41230	category:5HT	PCT	where	patients	GP	was	registered	0.0403988	CAT-MUL	LOGISTIC-BINARY
41200	category:L842	Operative	procedures	0	main	OPCS	0.0404773	CAT-MUL	LOGISTIC-BINARY
41202	category:I48	Diagnoses	0	main	ICD10	0.0404877	CAT-MUL	LOGISTIC-BINARY
23240	Trunk	BMC	(bone	mineral	content)	0.0405996	CONTINUOUS	LINEAR
41200	category:T521	Operative	procedures	0	main	OPCS	0.0406852	CAT-MUL	LOGISTIC-BINARY
41210	category:Z591	Operative	procedures	0	secondary	OPCS	0.0406974	CAT-MUL	LOGISTIC-BINARY
41230	category:5CG	PCT	where	patients	GP	was	registered	0.0407991	CAT-MUL	LOGISTIC-BINARY
100240	Coffee	consumed	0.0409061	CAT-SIN	LOGISTIC-BINARY
41230	category:5A4	PCT	where	patients	GP	was	registered	0.0409628	CAT-MUL	LOGISTIC-BINARY
41210	category:S578	Operative	procedures	0	secondary	OPCS	0.0409636	CAT-MUL	LOGISTIC-BINARY
102540	Canned	soup	intake	0.0409794	CAT-SIN	ORDERED-LOGISTIC
41202	category:S024	Diagnoses	0	main	ICD10	0.0410944	CAT-MUL	LOGISTIC-BINARY
20003	category:1141168590	Treatment/medication	code	0.0411578	CAT-MUL	LOGISTIC-BINARY
104290	Sweet	pepper	intake	0.041166	CAT-SIN	ORDERED-LOGISTIC
20003	category:1140882756	Treatment/medication	code	0.0411832	CAT-MUL	LOGISTIC-BINARY
41222	category:1	Delivery	onset	methods	0.0413074	CAT-MUL	LOGISTIC-BINARY
41251	category:10000	Sources	of	admission	to	hospital	(recoded)	0.0413237	CAT-MUL	LOGISTIC-BINARY
41202	category:K509	Diagnoses	0	main	ICD10	0.0414753	CAT-MUL	LOGISTIC-BINARY
20003	category:1140910498	Treatment/medication	code	0.0415844	CAT-MUL	LOGISTIC-BINARY
102250	Sweet	snack	consumers	0.0417228	CAT-SIN	LOGISTIC-BINARY
41210	category:Z691	Operative	procedures	0	secondary	OPCS	0.0418799	CAT-MUL	LOGISTIC-BINARY
41204	category:H402	Diagnoses	0	secondary	ICD10	0.0420322	CAT-MUL	LOGISTIC-BINARY
20004	category:1578	Operation	code	0.0420459	CAT-MUL	LOGISTIC-BINARY
41204	category:Z301	Diagnoses	0	secondary	ICD10	0.0422736	CAT-MUL	LOGISTIC-BINARY
100018	Retinol	0.0423952	CONTINUOUS	LINEAR
41200	category:W861	Operative	procedures	0	main	OPCS	0.0424563	CAT-MUL	LOGISTIC-BINARY
41200	category:H201	Operative	procedures	0	main	OPCS	0.0425276	CAT-MUL	LOGISTIC-BINARY
41200	category:W845	Operative	procedures	0	main	OPCS	0.0425367	CAT-MUL	LOGISTIC-BINARY
189	Townsend	deprivation	index	at	recruitment	0.0425395	CONTINUOUS	LINEAR
41200	category:W868	Operative	procedures	0	main	OPCS	0.0427334	CAT-MUL	LOGISTIC-BINARY
41210	category:M191	Operative	procedures	0	secondary	OPCS	0.0427946	CAT-MUL	LOGISTIC-BINARY
41202	category:M7022	Diagnoses	0	main	ICD10	0.0428497	CAT-MUL	LOGISTIC-BINARY
41204	category:R599	Diagnoses	0	secondary	ICD10	0.0430567	CAT-MUL	LOGISTIC-BINARY
41200	category:C546	Operative	procedures	0	main	OPCS	0.0430641	CAT-MUL	LOGISTIC-BINARY
23314	Arm	bone	area	(right)	0.0432153	CONTINUOUS	LINEAR
41204	category:I81	Diagnoses	0	secondary	ICD10	0.0432863	CAT-MUL	LOGISTIC-BINARY
41204	category:Z955	Diagnoses	0	secondary	ICD10	0.0432985	CAT-MUL	LOGISTIC-BINARY
41210	category:Z865	Operative	procedures	0	secondary	OPCS	0.0433756	CAT-MUL	LOGISTIC-BINARY
20003	category:1140860802	Treatment/medication	code	0.0434255	CAT-MUL	LOGISTIC-BINARY
23234	Spine	BMD	(bone	mineral	density)	0.0434335	CONTINUOUS	LINEAR
20003	category:1140878304	Treatment/medication	code	0.0435575	CAT-MUL	LOGISTIC-BINARY
41202	category:H612	Diagnoses	0	main	ICD10	0.0436693	CAT-MUL	LOGISTIC-BINARY
41202	category:M255	Diagnoses	0	main	ICD10	0.0438399	CAT-MUL	LOGISTIC-BINARY
41201	category:Y600	External	causes	0.0438746	CAT-MUL	LOGISTIC-BINARY
20003	category:1140865414	Treatment/medication	code	0.0438784	CAT-MUL	LOGISTIC-BINARY
41204	category:H409	Diagnoses	0	secondary	ICD10	0.0439161	CAT-MUL	LOGISTIC-BINARY
41249	category:1002	Methods	of	admission	to	hospital	(recoded)	0.0440538	CAT-MUL	LOGISTIC-BINARY
41202	category:H260	Diagnoses	0	main	ICD10	0.0440995	CAT-MUL	LOGISTIC-BINARY
6157	category:2	Why	stopped	smoking	0.0441193	CAT-MUL	LOGISTIC-BINARY
20003	category:1141187810	Treatment/medication	code	0.0442539	CAT-MUL	LOGISTIC-BINARY
25284	Mean	L2	in	cingulum	hippocampus	on	FA	skeleton	(right)	0.0443634	CONTINUOUS	LINEAR
41204	category:B378	Diagnoses	0	secondary	ICD10	0.0444445	CAT-MUL	LOGISTIC-BINARY
20086	category:11	Type	of	special	diet	followed	0.0444492	CAT-MUL	LOGISTIC-BINARY
41204	category:D251	Diagnoses	0	secondary	ICD10	0.0444628	CAT-MUL	LOGISTIC-BINARY
41202	category:S4220	Diagnoses	0	main	ICD10	0.0445559	CAT-MUL	LOGISTIC-BINARY
3426	Job	involve	night	shift	work	0.0445774	CAT-SIN	ORDERED-LOGISTIC
20087	category:193	Types	of	spread	used	on	bread/crackers	0.0445815	CAT-MUL	LOGISTIC-BINARY
41200	category:K752	Operative	procedures	0	main	OPCS	0.0448253	CAT-MUL	LOGISTIC-BINARY
41202	category:K500	Diagnoses	0	main	ICD10	0.0449221	CAT-MUL	LOGISTIC-BINARY
41202	category:S824	Diagnoses	0	main	ICD10	0.0449396	CAT-MUL	LOGISTIC-BINARY
41210	category:Y829	Operative	procedures	0	secondary	OPCS	0.0450701	CAT-MUL	LOGISTIC-BINARY
25360	Mean	ICVF	in	anterior	limb	of	internal	capsule	on	FA	skeleton	(right)	0.0450746	CONTINUOUS	LINEAR
20003	category:1141168322	Treatment/medication	code	0.0451151	CAT-MUL	LOGISTIC-BINARY
41229	category:5CC	PCT	responsible	for	patient	data	0.0451833	CAT-MUL	LOGISTIC-BINARY
41204	category:Z895	Diagnoses	0	secondary	ICD10	0.0452416	CAT-MUL	LOGISTIC-BINARY
23229	Leg	BMD	(bone	mineral	density)	(right)	0.0453156	CONTINUOUS	LINEAR
41200	category:W742	Operative	procedures	0	main	OPCS	0.0454711	CAT-MUL	LOGISTIC-BINARY
41204	category:M753	Diagnoses	0	secondary	ICD10	0.0455195	CAT-MUL	LOGISTIC-BINARY
41200	category:F102	Operative	procedures	0	main	OPCS	0.0455357	CAT-MUL	LOGISTIC-BINARY
41204	category:M205	Diagnoses	0	secondary	ICD10	0.0455791	CAT-MUL	LOGISTIC-BINARY
41202	category:T840	Diagnoses	0	main	ICD10	0.0456425	CAT-MUL	LOGISTIC-BINARY
41202	category:B07	Diagnoses	0	main	ICD10	0.0458178	CAT-MUL	LOGISTIC-BINARY
3436	Age	started	smoking	in	current	smokers	0.0458518	INTEGER	LINEAR
41230	category:5DT	PCT	where	patients	GP	was	registered	0.0459147	CAT-MUL	LOGISTIC-BINARY
41204	category:H55	Diagnoses	0	secondary	ICD10	0.0459821	CAT-MUL	LOGISTIC-BINARY
41204	category:S0210	Diagnoses	0	secondary	ICD10	0.0461431	CAT-MUL	LOGISTIC-BINARY
41229	category:5NJ	PCT	responsible	for	patient	data	0.0465136	CAT-MUL	LOGISTIC-BINARY
41230	category:5M6	PCT	where	patients	GP	was	registered	0.0465718	CAT-MUL	LOGISTIC-BINARY
41204	category:K279	Diagnoses	0	secondary	ICD10	0.0469021	CAT-MUL	LOGISTIC-BINARY
41245	category:1080	Main	speciality	of	consultant	(recoded)	0.0469501	CAT-MUL	LOGISTIC-BINARY
41200	category:E348	Operative	procedures	0	main	OPCS	0.0469781	CAT-MUL	LOGISTIC-BINARY
41204	category:D227	Diagnoses	0	secondary	ICD10	0.0472438	CAT-MUL	LOGISTIC-BINARY
41200	category:S021	Operative	procedures	0	main	OPCS	0.0475778	CAT-MUL	LOGISTIC-BINARY
41200	category:H468	Operative	procedures	0	main	OPCS	0.0477191	CAT-MUL	LOGISTIC-BINARY
41204	category:S008	Diagnoses	0	secondary	ICD10	0.0478337	CAT-MUL	LOGISTIC-BINARY
41202	category:R068	Diagnoses	0	main	ICD10	0.0478677	CAT-MUL	LOGISTIC-BINARY
41204	category:R600	Diagnoses	0	secondary	ICD10	0.0479038	CAT-MUL	LOGISTIC-BINARY
20003	category:1141168326	Treatment/medication	code	0.0479707	CAT-MUL	LOGISTIC-BINARY
25641	Weighted-mean	L3	in	tract	medial	lemniscus	(right)	0.0481805	CONTINUOUS	LINEAR
104380	Other	vegetables	intake	0.0482571	CAT-SIN	ORDERED-LOGISTIC
25358	Mean	ICVF	in	cerebral	peduncle	on	FA	skeleton	(right)	0.0485111	CONTINUOUS	LINEAR
41230	category:5HR	PCT	where	patients	GP	was	registered	0.048519	CAT-MUL	LOGISTIC-BINARY
41202	category:S8250	Diagnoses	0	main	ICD10	0.0487255	CAT-MUL	LOGISTIC-BINARY
41202	category:D036	Diagnoses	0	main	ICD10	0.048728	CAT-MUL	LOGISTIC-BINARY
25379	Mean	ICVF	in	cingulum	cingulate	gyrus	on	FA	skeleton	(left)	0.0490531	CONTINUOUS	LINEAR
22670	Minimum	carotid	IMT	(intima-medial	thickness)	at	120	degrees		0.0490903	CONTINUOUS	LINEAR
25433	Mean	OD	in	superior	longitudinal	fasciculus	on	FA	skeleton	(left)	0.049147	CONTINUOUS	LINEAR
40006	category:C159	Type	of	cancer:	ICD10	0.0491675	CAT-MUL	LOGISTIC-BINARY
25028	Median	T2star	in	caudate	(left)	0.0493483	CONTINUOUS	LINEAR
41210	category:N201	Operative	procedures	0	secondary	OPCS	0.0493761	CAT-MUL	LOGISTIC-BINARY
20088	category:349	Types	of	spreads/sauces	consumed	0.049408	CAT-MUL	LOGISTIC-BINARY
680	baseline:1	Own	or	rent	accommodation	lived	in	0.0494155	CAT-SIN	MULTINOMIAL-LOGISTIC
41204	category:R630	Diagnoses	0	secondary	ICD10	0.0494271	CAT-MUL	LOGISTIC-BINARY
41202	category:O814	Diagnoses	0	main	ICD10	0.0495724	CAT-MUL	LOGISTIC-BINARY
41202	category:Z470	Diagnoses	0	main	ICD10	0.0496003	CAT-MUL	LOGISTIC-BINARY
20003	category:1141200782	Treatment/medication	code	0.0496321	CAT-MUL	LOGISTIC-BINARY
41200	category:Q123	Operative	procedures	0	main	OPCS	0.0496509	CAT-MUL	LOGISTIC-BINARY
41200	category:B364	Operative	procedures	0	main	OPCS	0.0496772	CAT-MUL	LOGISTIC-BINARY
4093	Fractured	heel	(left)	0.0498023	CAT-SIN	ORDERED-LOGISTIC
20002	category:1226	Non-cancer illness code, self-reported	0.0498637	CAT-MUL	LOGISTIC-BINARY
41230	category:5DN	PCT	where	patients	GP	was	registered	0.0499692	CAT-MUL	LOGISTIC-BINARY
20003	category:1140888366	Treatment/medication	code	0.0501739	CAT-MUL	LOGISTIC-BINARY
41201	category:W229	External	causes	0.0501826	CAT-MUL	LOGISTIC-BINARY
20088	category:345	Types	of	spreads/sauces	consumed	0.050239	CAT-MUL	LOGISTIC-BINARY
41202	category:R12	Diagnoses	0	main	ICD10	0.0503383	CAT-MUL	LOGISTIC-BINARY
41202	category:K351	Diagnoses	0	main	ICD10	0.0503964	CAT-MUL	LOGISTIC-BINARY
41200	category:F202	Operative	procedures	0	main	OPCS	0.0504221	CAT-MUL	LOGISTIC-BINARY
41200	category:W374	Operative	procedures	0	main	OPCS	0.0504291	CAT-MUL	LOGISTIC-BINARY
20004	category:1603	Operation	code	0.0504701	CAT-MUL	LOGISTIC-BINARY
25111	Mean	MD	in	corticospinal	tract	on	FA	skeleton	(left)	0.0505605	CONTINUOUS	LINEAR
41200	category:X111	Operative	procedures	0	main	OPCS	0.0505723	CAT-MUL	LOGISTIC-BINARY
25124	Mean	MD	in	retrolenticular	part	of	internal	capsule	on	FA	skeleton	(right)	0.0507108	CONTINUOUS	LINEAR
41202	category:L038	Diagnoses	0	main	ICD10	0.0507489	CAT-MUL	LOGISTIC-BINARY
25489	Weighted-mean	FA	in	tract	acoustic	radiation	(right)	0.0507644	CONTINUOUS	LINEAR
41200	category:X378	Operative	procedures	0	main	OPCS	0.0508363	CAT-MUL	LOGISTIC-BINARY
41210	category:T676	Operative	procedures	0	secondary	OPCS	0.0510662	CAT-MUL	LOGISTIC-BINARY
100014	Folate	0.0511423	CONTINUOUS	LINEAR
20090	category:365	Type	of	fat/oil	used	in	cooking	0.0512721	CAT-MUL	LOGISTIC-BINARY
41202	category:G401	Diagnoses	0	main	ICD10	0.0513214	CAT-MUL	LOGISTIC-BINARY
6149	category:3	Mouth/teeth	dental	problems	0.051331	CAT-MUL	LOGISTIC-BINARY
41200	category:W042	Operative	procedures	0	main	OPCS	0.051332	CAT-MUL	LOGISTIC-BINARY
41245	category:1320	Main	speciality	of	consultant	(recoded)	0.0514076	CAT-MUL	LOGISTIC-BINARY
41200	category:C471	Operative	procedures	0	main	OPCS	0.0514829	CAT-MUL	LOGISTIC-BINARY
41202	category:R002	Diagnoses	0	main	ICD10	0.0515123	CAT-MUL	LOGISTIC-BINARY
41204	category:H023	Diagnoses	0	secondary	ICD10	0.0516427	CAT-MUL	LOGISTIC-BINARY
41202	category:Z518	Diagnoses	0	main	ICD10	0.0519351	CAT-MUL	LOGISTIC-BINARY
41210	category:W329	Operative	procedures	0	secondary	OPCS	0.051939	CAT-MUL	LOGISTIC-BINARY
41210	category:T911	Operative	procedures	0	secondary	OPCS	0.051978	CAT-MUL	LOGISTIC-BINARY
25506	Weighted-mean	FA	in	tract	medial	lemniscus	(right)	0.051986	CONTINUOUS	LINEAR
41201	category:Y409	External	causes	0.0521704	CAT-MUL	LOGISTIC-BINARY
41210	category:Y555	Operative	procedures	0	secondary	OPCS	0.0522158	CAT-MUL	LOGISTIC-BINARY
41200	category:Q221	Operative	procedures	0	main	OPCS	0.0522286	CAT-MUL	LOGISTIC-BINARY
41204	category:Z993	Diagnoses	0	secondary	ICD10	0.0522713	CAT-MUL	LOGISTIC-BINARY
41210	category:G459	Operative	procedures	0	secondary	OPCS	0.0523822	CAT-MUL	LOGISTIC-BINARY
41200	category:W201	Operative	procedures	0	main	OPCS	0.0524172	CAT-MUL	LOGISTIC-BINARY
20003	category:1140909766	Treatment/medication	code	0.0524708	CAT-MUL	LOGISTIC-BINARY
41230	category:5NJ	PCT	where	patients	GP	was	registered	0.0524988	CAT-MUL	LOGISTIC-BINARY
2159	Ever	had	same-sex	intercourse	0.0527174	CAT-SIN	LOGISTIC-BINARY
104110	Broad	bean	intake	0.0527299	CAT-SIN	ORDERED-LOGISTIC
41200	category:L541	Operative	procedures	0	main	OPCS	0.0527499	CAT-MUL	LOGISTIC-BINARY
41230	category:5FE	PCT	where	patients	GP	was	registered	0.0528529	CAT-MUL	LOGISTIC-BINARY
25241	Mean	L1	in	superior	longitudinal	fasciculus	on	FA	skeleton	(left)	0.0528668	CONTINUOUS	LINEAR
41202	category:B378	Diagnoses	0	main	ICD10	0.0529564	CAT-MUL	LOGISTIC-BINARY
41204	category:J984	Diagnoses	0	secondary	ICD10	0.0529566	CAT-MUL	LOGISTIC-BINARY
41204	category:B961	Diagnoses	0	secondary	ICD10	0.0529604	CAT-MUL	LOGISTIC-BINARY
41204	category:Z500	Diagnoses	0	secondary	ICD10	0.0533423	CAT-MUL	LOGISTIC-BINARY
20003	category:1140870556	Treatment/medication	code	0.05336	CAT-MUL	LOGISTIC-BINARY
20003	category:1140868422	Treatment/medication	code	0.0533946	CAT-MUL	LOGISTIC-BINARY
904	Number	of	days/week	of	vigorous	physical	activity	10+	minutes	0.0534286	INTEGER	ORDERED-LOGISTIC
41202	category:N63	Diagnoses	0	main	ICD10	0.0534399	CAT-MUL	LOGISTIC-BINARY
23220	Arm	BMC	(bone	mineral	content)	(left)	0.0535937	CONTINUOUS	LINEAR
103040	Lamb	intake	0.053627	CAT-SIN	ORDERED-LOGISTIC
41204	category:Z992	Diagnoses	0	secondary	ICD10	0.0538484	CAT-MUL	LOGISTIC-BINARY
41201	category:W110	External	causes	0.0538922	CAT-MUL	LOGISTIC-BINARY
20003	category:1141182628	Treatment/medication	code	0.0539135	CAT-MUL	LOGISTIC-BINARY
41210	category:J539	Operative	procedures	0	secondary	OPCS	0.0540983	CAT-MUL	LOGISTIC-BINARY
41202	category:A045	Diagnoses	0	main	ICD10	0.0541138	CAT-MUL	LOGISTIC-BINARY
20004	category:1355	Operation	code	0.0541479	CAT-MUL	LOGISTIC-BINARY
41210	category:Y528	Operative	procedures	0	secondary	OPCS	0.0542189	CAT-MUL	LOGISTIC-BINARY
20003	category:1140884696	Treatment/medication	code	0.0544607	CAT-MUL	LOGISTIC-BINARY
20003	category:1140921814	Treatment/medication	code	0.054487	CAT-MUL	LOGISTIC-BINARY
41202	category:Q850	Diagnoses	0	main	ICD10	0.0544881	CAT-MUL	LOGISTIC-BINARY
41204	category:S610	Diagnoses	0	secondary	ICD10	0.0545072	CAT-MUL	LOGISTIC-BINARY
20004	category:1536	Operation	code	0.054517	CAT-MUL	LOGISTIC-BINARY
20003	category:1140867884	Treatment/medication	code	0.0545408	CAT-MUL	LOGISTIC-BINARY
104080	Coleslaw	intake	0.0546313	CAT-SIN	ORDERED-LOGISTIC
41201	category:W260	External	causes	0.054741	CAT-MUL	LOGISTIC-BINARY
103060	Poultry	intake	0.0547763	CAT-SIN	ORDERED-LOGISTIC
41210	category:M792	Operative	procedures	0	secondary	OPCS	0.0551429	CAT-MUL	LOGISTIC-BINARY
41200	category:K262	Operative	procedures	0	main	OPCS	0.0551806	CAT-MUL	LOGISTIC-BINARY
41200	category:W833	Operative	procedures	0	main	OPCS	0.0552716	CAT-MUL	LOGISTIC-BINARY
20002	category:1260	Non-cancer illness code, self-reported	0.0552985	CAT-MUL	LOGISTIC-BINARY
41248	category:5001	Destinations	on	discharge	from	hospital	(recoded)	0.0553897	CAT-MUL	LOGISTIC-BINARY
1717	Skin	colour	0.0554066	CAT-SIN	ORDERED-LOGISTIC
41204	category:R932	Diagnoses	0	secondary	ICD10	0.0555175	CAT-MUL	LOGISTIC-BINARY
41250	category:1001	Methods	of	discharge	from	hospital	(recoded)	0.0555829	CAT-MUL	LOGISTIC-BINARY
41202	category:K121	Diagnoses	0	main	ICD10	0.055758	CAT-MUL	LOGISTIC-BINARY
25368	Mean	ICVF	in	superior	corona	radiata	on	FA	skeleton	(right)	0.055786	CONTINUOUS	LINEAR
41230	category:5HG	PCT	where	patients	GP	was	registered	0.0558035	CAT-MUL	LOGISTIC-BINARY
20003	category:1140868508	Treatment/medication	code	0.0558392	CAT-MUL	LOGISTIC-BINARY
20003	category:1141200640	Treatment/medication	code	0.0565175	CAT-MUL	LOGISTIC-BINARY
41210	category:K636	Operative	procedures	0	secondary	OPCS	0.0568469	CAT-MUL	LOGISTIC-BINARY
41204	category:M7989	Diagnoses	0	secondary	ICD10	0.0568814	CAT-MUL	LOGISTIC-BINARY
41230	category:5LQ	PCT	where	patients	GP	was	registered	0.0569344	CAT-MUL	LOGISTIC-BINARY
20003	category:1140878184	Treatment/medication	code	0.0569555	CAT-MUL	LOGISTIC-BINARY
20003	category:1141201718	Treatment/medication	code	0.0569574	CAT-MUL	LOGISTIC-BINARY
20112	category:9	Illnesses	of	adopted	father	0.0570422	CAT-MUL	LOGISTIC-BINARY
41210	category:W846	Operative	procedures	0	secondary	OPCS	0.0570483	CAT-MUL	LOGISTIC-BINARY
41202	category:S066	Diagnoses	0	main	ICD10	0.0570739	CAT-MUL	LOGISTIC-BINARY
25624	Weighted-mean	L3	in	tract	acoustic	radiation	(right)	0.0572368	CONTINUOUS	LINEAR
25119	Mean	MD	in	cerebral	peduncle	on	FA	skeleton	(left)	0.0572589	CONTINUOUS	LINEAR
4642	Ever	manic/hyper	for	2	days	0.0573089	CAT-SIN	LOGISTIC-BINARY
20003	category:1140875630	Treatment/medication	code	0.0573278	CAT-MUL	LOGISTIC-BINARY
41202	category:M0599	Diagnoses	0	main	ICD10	0.0573619	CAT-MUL	LOGISTIC-BINARY
41200	category:H072	Operative	procedures	0	main	OPCS	0.0573838	CAT-MUL	LOGISTIC-BINARY
41204	category:D250	Diagnoses	0	secondary	ICD10	0.0574496	CAT-MUL	LOGISTIC-BINARY
20002	category:1402	Non-cancer illness code, self-reported	0.0576245	CAT-MUL	LOGISTIC-BINARY
20114	category:9	Illnesses	of	adopted	siblings	0.0576266	CAT-MUL	LOGISTIC-BINARY
41248	category:6008	Destinations	on	discharge	from	hospital	(recoded)	0.0578166	CAT-MUL	LOGISTIC-BINARY
104030	Boiled/baked	potatoes	intake	0.0578845	CAT-SIN	ORDERED-LOGISTIC
20003	category:1140911736	Treatment/medication	code	0.0580232	CAT-MUL	LOGISTIC-BINARY
41200	category:M654	Operative	procedures	0	main	OPCS	0.0580237	CAT-MUL	LOGISTIC-BINARY
4631	Ever	unenthusiastic/disinterested	for	a	whole	week	0.0581443	CAT-SIN	LOGISTIC-BINARY
41210	category:V542	Operative	procedures	0	secondary	OPCS	0.0581474	CAT-MUL	LOGISTIC-BINARY
41229	category:5PG	PCT	responsible	for	patient	data	0.0581963	CAT-MUL	LOGISTIC-BINARY
41200	category:A574	Operative	procedures	0	main	OPCS	0.0582095	CAT-MUL	LOGISTIC-BINARY
20111	category:12	Illnesses	of	siblings	0.0582459	CAT-MUL	LOGISTIC-BINARY
41200	category:T302	Operative	procedures	0	main	OPCS	0.0585607	CAT-MUL	LOGISTIC-BINARY
101250	Crispbread	intake	0.0586251	CAT-SIN	ORDERED-LOGISTIC
23244	Android	bone	mass	0.0587025	INTEGER	LINEAR
41202	category:N509	Diagnoses	0	main	ICD10	0.0587674	CAT-MUL	LOGISTIC-BINARY
6179	category:4	Mineral	and	other	dietary	supplements	0.0588547	CAT-MUL	LOGISTIC-BINARY
41202	category:L033	Diagnoses	0	main	ICD10	0.0588832	CAT-MUL	LOGISTIC-BINARY
41201	category:V475	External	causes	0.0588912	CAT-MUL	LOGISTIC-BINARY
41202	category:I802	Diagnoses	0	main	ICD10	0.0589345	CAT-MUL	LOGISTIC-BINARY
6138	category:5	Qualifications	0.059594	CAT-MUL	LOGISTIC-BINARY
25677	Weighted-mean	OD	in	tract	acoustic	radiation	(left)	0.0597652	CONTINUOUS	LINEAR
41200	category:B101	Operative	procedures	0	main	OPCS	0.0597802	CAT-MUL	LOGISTIC-BINARY
41200	category:Q075	Operative	procedures	0	main	OPCS	0.0598037	CAT-MUL	LOGISTIC-BINARY
41204	category:R060	Diagnoses	0	secondary	ICD10	0.0598429	CAT-MUL	LOGISTIC-BINARY
41202	category:D509	Diagnoses	0	main	ICD10	0.0598569	CAT-MUL	LOGISTIC-BINARY
41204	category:K121	Diagnoses	0	secondary	ICD10	0.0598915	CAT-MUL	LOGISTIC-BINARY
41200	category:E341	Operative	procedures	0	main	OPCS	0.0599322	CAT-MUL	LOGISTIC-BINARY
41201	category:Y838	External	causes	0.0602921	CAT-MUL	LOGISTIC-BINARY
4501	Non-accidental	death	in	close	genetic	family	0.0604379	CAT-SIN	LOGISTIC-BINARY
41202	category:T815	Diagnoses	0	main	ICD10	0.0605264	CAT-MUL	LOGISTIC-BINARY
41200	category:W202	Operative	procedures	0	main	OPCS	0.0605589	CAT-MUL	LOGISTIC-BINARY
25056	Mean	FA	in	middle	cerebellar	peduncle	on	FA	skeleton	0.0606297	CONTINUOUS	LINEAR
22424	Cardiac	output	0.0607249	CONTINUOUS	LINEAR
41204	category:N486	Diagnoses	0	secondary	ICD10	0.0607526	CAT-MUL	LOGISTIC-BINARY
20003	category:1140926606	Treatment/medication	code	0.060759	CAT-MUL	LOGISTIC-BINARY
4689	Age	glaucoma	diagnosed	0.0608819	INTEGER	LINEAR
25316	Mean	L3	in	retrolenticular	part	of	internal	capsule	on	FA	skeleton	(right)	0.0609335	CONTINUOUS	LINEAR
41229	category:5PJ	PCT	responsible	for	patient	data	0.060983	CAT-MUL	LOGISTIC-BINARY
40006	category:C184	Type	of	cancer:	ICD10	0.0609961	CAT-MUL	LOGISTIC-BINARY
41200	category:V161	Operative	procedures	0	main	OPCS	0.0610089	CAT-MUL	LOGISTIC-BINARY
41204	category:I248	Diagnoses	0	secondary	ICD10	0.0610308	CAT-MUL	LOGISTIC-BINARY
41202	category:M0690	Diagnoses	0	main	ICD10	0.0611143	CAT-MUL	LOGISTIC-BINARY
41204	category:M503	Diagnoses	0	secondary	ICD10	0.0611306	CAT-MUL	LOGISTIC-BINARY
41246	category:1800	Treatment	speciality	of	consultant	(recoded)	0.0611432	CAT-MUL	LOGISTIC-BINARY
41210	category:Z829	Operative	procedures	0	secondary	OPCS	0.0611675	CAT-MUL	LOGISTIC-BINARY
20002	category:1593	Non-cancer illness code, self-reported	0.0612019	CAT-MUL	LOGISTIC-BINARY
41210	category:L951	Operative	procedures	0	secondary	OPCS	0.061244	CAT-MUL	LOGISTIC-BINARY
25248	Mean	L2	in	middle	cerebellar	peduncle	on	FA	skeleton	0.061459	CONTINUOUS	LINEAR
102320	Diet	sweets	intake	0.0614665	CAT-SIN	ORDERED-LOGISTIC
41210	category:Z644	Operative	procedures	0	secondary	OPCS	0.0614719	CAT-MUL	LOGISTIC-BINARY
104550	Peach/nectarine	intake	0.0615254	CAT-SIN	ORDERED-LOGISTIC
41229	category:TAC	PCT	responsible	for	patient	data	0.0615449	CAT-MUL	LOGISTIC-BINARY
41204	category:N858	Diagnoses	0	secondary	ICD10	0.0615562	CAT-MUL	LOGISTIC-BINARY
20003	category:1140879430	Treatment/medication	code	0.0615831	CAT-MUL	LOGISTIC-BINARY
894	Duration	of	moderate	activity	0.0618213	INTEGER	ORDERED-LOGISTIC
41200	category:W194	Operative	procedures	0	main	OPCS	0.0619484	CAT-MUL	LOGISTIC-BINARY
20003	category:1140865000	Treatment/medication	code	0.0619804	CAT-MUL	LOGISTIC-BINARY
41202	category:R030	Diagnoses	0	main	ICD10	0.0621469	CAT-MUL	LOGISTIC-BINARY
20003	category:1141157294	Treatment/medication	code	0.0623502	CAT-MUL	LOGISTIC-BINARY
41202	category:E109	Diagnoses	0	main	ICD10	0.0624255	CAT-MUL	LOGISTIC-BINARY
41202	category:D401	Diagnoses	0	main	ICD10	0.0624308	CAT-MUL	LOGISTIC-BINARY
5474	Leg	pain	when	walking	uphill	or	hurrying	0.0626323	CAT-SIN	LOGISTIC-BINARY
41210	category:Y711	Operative	procedures	0	secondary	OPCS	0.0627308	CAT-MUL	LOGISTIC-BINARY
41200	category:H061	Operative	procedures	0	main	OPCS	0.0627992	CAT-MUL	LOGISTIC-BINARY
41202	category:M2550	Diagnoses	0	main	ICD10	0.0628672	CAT-MUL	LOGISTIC-BINARY
41230	category:5LR	PCT	where	patients	GP	was	registered	0.0628855	CAT-MUL	LOGISTIC-BINARY
41200	category:G211	Operative	procedures	0	main	OPCS	0.0630267	CAT-MUL	LOGISTIC-BINARY
41202	category:I249	Diagnoses	0	main	ICD10	0.0630993	CAT-MUL	LOGISTIC-BINARY
4653	Ever	highly	irritable/argumentative	for	2	days	0.0631323	CAT-SIN	LOGISTIC-BINARY
2405	Number	of	children	fathered	0.0631876	INTEGER	ORDERED-LOGISTIC
41202	category:M720	Diagnoses	0	main	ICD10	0.0631946	CAT-MUL	LOGISTIC-BINARY
41202	category:K625	Diagnoses	0	main	ICD10	0.0633181	CAT-MUL	LOGISTIC-BINARY
41204	category:M2557	Diagnoses	0	secondary	ICD10	0.0633398	CAT-MUL	LOGISTIC-BINARY
41204	category:W188	Diagnoses	0	secondary	ICD10	0.0633656	CAT-MUL	LOGISTIC-BINARY
41204	category:I252	Diagnoses	0	secondary	ICD10	0.0634042	CAT-MUL	LOGISTIC-BINARY
41200	category:W851	Operative	procedures	0	main	OPCS	0.0634127	CAT-MUL	LOGISTIC-BINARY
41202	category:M2584	Diagnoses	0	main	ICD10	0.0634951	CAT-MUL	LOGISTIC-BINARY
20004	category:1494	Operation	code	0.0635113	CAT-MUL	LOGISTIC-BINARY
20004	category:1229	Operation	code	0.063738	CAT-MUL	LOGISTIC-BINARY
20002	category:1481	Non-cancer illness code, self-reported	0.063793	CAT-MUL	LOGISTIC-BINARY
41230	category:5PG	PCT	where	patients	GP	was	registered	0.0638541	CAT-MUL	LOGISTIC-BINARY
41202	category:L719	Diagnoses	0	main	ICD10	0.063976	CAT-MUL	LOGISTIC-BINARY
25263	Mean	L2	in	cerebral	peduncle	on	FA	skeleton	(left)	0.0639879	CONTINUOUS	LINEAR
41210	category:Z673	Operative	procedures	0	secondary	OPCS	0.0640304	CAT-MUL	LOGISTIC-BINARY
41210	category:Y149	Operative	procedures	0	secondary	OPCS	0.0640592	CAT-MUL	LOGISTIC-BINARY
41202	category:S999	Diagnoses	0	main	ICD10	0.0641273	CAT-MUL	LOGISTIC-BINARY
41202	category:H438	Diagnoses	0	main	ICD10	0.064188	CAT-MUL	LOGISTIC-BINARY
41249	category:3002	Methods	of	admission	to	hospital	(recoded)	0.0642132	CAT-MUL	LOGISTIC-BINARY
23299	Femur	neck	BMD	(bone	mineral	density)	(left)	0.0642462	CONTINUOUS	LINEAR
20002	category:1597	Non-cancer illness code, self-reported	0.0642521	CAT-MUL	LOGISTIC-BINARY
20004	category:1600	Operation	code	0.064454	CAT-MUL	LOGISTIC-BINARY
1727	Ease	of	skin	tanning	0.0646347	CAT-SIN	ORDERED-LOGISTIC
20003	category:1140871666	Treatment/medication	code	0.0647173	CAT-MUL	LOGISTIC-BINARY
41229	category:5LA	PCT	responsible	for	patient	data	0.0647992	CAT-MUL	LOGISTIC-BINARY
20003	category:1140916356	Treatment/medication	code	0.0648245	CAT-MUL	LOGISTIC-BINARY
41230	category:5QJ	PCT	where	patients	GP	was	registered	0.0649183	CAT-MUL	LOGISTIC-BINARY
40006	category:C503	Type	of	cancer:	ICD10	0.0650698	CAT-MUL	LOGISTIC-BINARY
41200	category:T202	Operative	procedures	0	main	OPCS	0.065074	CAT-MUL	LOGISTIC-BINARY
41210	category:Y842	Operative	procedures	0	secondary	OPCS	0.0651488	CAT-MUL	LOGISTIC-BINARY
23312	Spine	BMC	(bone	mineral	content)	0.0651529	CONTINUOUS	LINEAR
22167	Recent	medication	for	asthma	0.0652235	CAT-SIN	LOGISTIC-BINARY
41200	category:U262	Operative	procedures	0	main	OPCS	0.0656228	CAT-MUL	LOGISTIC-BINARY
40006	category:C829	Type	of	cancer:	ICD10	0.065674	CAT-MUL	LOGISTIC-BINARY
41200	category:A324	Operative	procedures	0	main	OPCS	0.0657103	CAT-MUL	LOGISTIC-BINARY
41202	category:M8417	Diagnoses	0	main	ICD10	0.0657171	CAT-MUL	LOGISTIC-BINARY
41210	category:Y818	Operative	procedures	0	secondary	OPCS	0.0657637	CAT-MUL	LOGISTIC-BINARY
25359	Mean	ICVF	in	cerebral	peduncle	on	FA	skeleton	(left)	0.0657969	CONTINUOUS	LINEAR
20004	category:1510	Operation	code	0.065808	CAT-MUL	LOGISTIC-BINARY
41210	category:Y188	Operative	procedures	0	secondary	OPCS	0.0659176	CAT-MUL	LOGISTIC-BINARY
20002	category:1452	Non-cancer illness code, self-reported	0.0659246	CAT-MUL	LOGISTIC-BINARY
41201	category:W192	External	causes	0.0661456	CAT-MUL	LOGISTIC-BINARY
41202	category:N926	Diagnoses	0	main	ICD10	0.0662738	CAT-MUL	LOGISTIC-BINARY
41202	category:K861	Diagnoses	0	main	ICD10	0.0664519	CAT-MUL	LOGISTIC-BINARY
25361	Mean	ICVF	in	anterior	limb	of	internal	capsule	on	FA	skeleton	(left)	0.0664713	CONTINUOUS	LINEAR
104280	Pea	intake	0.0665401	CAT-SIN	ORDERED-LOGISTIC
41202	category:G454	Diagnoses	0	main	ICD10	0.0665671	CAT-MUL	LOGISTIC-BINARY
41248	category:5000	Destinations	on	discharge	from	hospital	(recoded)	0.0666442	CAT-MUL	LOGISTIC-BINARY
41204	category:W015	Diagnoses	0	secondary	ICD10	0.0667298	CAT-MUL	LOGISTIC-BINARY
41200	category:L743	Operative	procedures	0	main	OPCS	0.0667394	CAT-MUL	LOGISTIC-BINARY
41204	category:N938	Diagnoses	0	secondary	ICD10	0.0668249	CAT-MUL	LOGISTIC-BINARY
41204	category:V435	Diagnoses	0	secondary	ICD10	0.0672397	CAT-MUL	LOGISTIC-BINARY
1269	Exposure	to	tobacco	smoke	at	home	0.0673204	INTEGER	ORDERED-LOGISTIC
41229	category:5A3	PCT	responsible	for	patient	data	0.0673327	CAT-MUL	LOGISTIC-BINARY
41202	category:R591	Diagnoses	0	main	ICD10	0.0673486	CAT-MUL	LOGISTIC-BINARY
20003	category:1140870800	Treatment/medication	code	0.0673668	CAT-MUL	LOGISTIC-BINARY
41202	category:R02	Diagnoses	0	main	ICD10	0.0674408	CAT-MUL	LOGISTIC-BINARY
100180	Squash	intake	0.067634	CAT-SIN	ORDERED-LOGISTIC
41202	category:C910	Diagnoses	0	main	ICD10	0.0676546	CAT-MUL	LOGISTIC-BINARY
20110	category:100	Illnesses	of	mother	0.0678482	CAT-MUL	LOGISTIC-BINARY
6156	category:15	Manic/hyper	symptoms	0.0678592	CAT-MUL	LOGISTIC-BINARY
101970	Double	crust	pastry	intake	0.0678877	CAT-SIN	ORDERED-LOGISTIC
41210	category:U209	Operative	procedures	0	secondary	OPCS	0.0680076	CAT-MUL	LOGISTIC-BINARY
41230	category:5PJ	PCT	where	patients	GP	was	registered	0.0680509	CAT-MUL	LOGISTIC-BINARY
20095	category:2	Size	of	white	wine	glass	drunk	0.068144	CAT-MUL	LOGISTIC-BINARY
41200	category:K508	Operative	procedures	0	main	OPCS	0.0682682	CAT-MUL	LOGISTIC-BINARY
41204	category:M4790	Diagnoses	0	secondary	ICD10	0.0684933	CAT-MUL	LOGISTIC-BINARY
41204	category:E871	Diagnoses	0	secondary	ICD10	0.0688858	CAT-MUL	LOGISTIC-BINARY
41202	category:R799	Diagnoses	0	main	ICD10	0.0689494	CAT-MUL	LOGISTIC-BINARY
41202	category:K102	Diagnoses	0	main	ICD10	0.0691161	CAT-MUL	LOGISTIC-BINARY
25741	Mean rfMRI head motion, averaged across space and time points	0.0691701	CONTINUOUS	LINEAR
41201	category:V289	External	causes	0.0692263	CAT-MUL	LOGISTIC-BINARY
3536	Age	started	hormone-replacement	therapy	(HRT)	0.0694917	INTEGER	LINEAR
41229	category:5M1	PCT	responsible	for	patient	data	0.0695821	CAT-MUL	LOGISTIC-BINARY
20002	category:1277	Non-cancer illness code, self-reported	0.0696048	CAT-MUL	LOGISTIC-BINARY
4194	Pulse	rate	0.0696548	INTEGER	LINEAR
41204	category:L309	Diagnoses	0	secondary	ICD10	0.0696795	CAT-MUL	LOGISTIC-BINARY
6033	Maximum	heart	rate	during	fitness	test	0.0699406	INTEGER	LINEAR
41204	category:Z740	Diagnoses	0	secondary	ICD10	0.0699445	CAT-MUL	LOGISTIC-BINARY
41210	category:X363	Operative	procedures	0	secondary	OPCS	0.0699835	CAT-MUL	LOGISTIC-BINARY
41200	category:E851	Operative	procedures	0	main	OPCS	0.0702818	CAT-MUL	LOGISTIC-BINARY
41202	category:E611	Diagnoses	0	main	ICD10	0.0704437	CAT-MUL	LOGISTIC-BINARY
20004	category:1435	Operation	code	0.0704509	CAT-MUL	LOGISTIC-BINARY
41202	category:O429	Diagnoses	0	main	ICD10	0.0704625	CAT-MUL	LOGISTIC-BINARY
41201	category:W220	External	causes	0.0705717	CAT-MUL	LOGISTIC-BINARY
41202	category:K119	Diagnoses	0	main	ICD10	0.0706037	CAT-MUL	LOGISTIC-BINARY
20003	category:1141173030	Treatment/medication	code	0.0708615	CAT-MUL	LOGISTIC-BINARY
20002	category:1398	Non-cancer illness code, self-reported	0.0709355	CAT-MUL	LOGISTIC-BINARY
6177	category:3	Medication for cholesterol, blood pressure or diabetes	0.0710888	CAT-MUL	LOGISTIC-BINARY
41210	category:Y088	Operative	procedures	0	secondary	OPCS	0.0711232	CAT-MUL	LOGISTIC-BINARY
41202	category:D375	Diagnoses	0	main	ICD10	0.0713152	CAT-MUL	LOGISTIC-BINARY
25309	Mean	L3	in	superior	cerebellar	peduncle	on	FA	skeleton	(left)	0.0714145	CONTINUOUS	LINEAR
41200	category:G433	Operative	procedures	0	main	OPCS	0.0714476	CAT-MUL	LOGISTIC-BINARY
41202	category:Z136	Diagnoses	0	main	ICD10	0.071453	CAT-MUL	LOGISTIC-BINARY
41204	category:R945	Diagnoses	0	secondary	ICD10	0.0715233	CAT-MUL	LOGISTIC-BINARY
41204	category:K922	Diagnoses	0	secondary	ICD10	0.0715979	CAT-MUL	LOGISTIC-BINARY
20003	category:1141168660	Treatment/medication	code	0.0717209	CAT-MUL	LOGISTIC-BINARY
20002	category:1429	Non-cancer illness code, self-reported	0.0717417	CAT-MUL	LOGISTIC-BINARY
1180	Morning/evening	person	(chronotype)	0.0717465	CAT-SIN	ORDERED-LOGISTIC
23300	Femur	neck	BMD	(bone	mineral	density)	T-score	(left)	0.0717632	CONTINUOUS	LINEAR
41204	category:M1391	Diagnoses	0	secondary	ICD10	0.0719478	CAT-MUL	LOGISTIC-BINARY
100400	Standard	tea	intake	0.0721277	CAT-SIN	ORDERED-LOGISTIC
41202	category:Z099	Diagnoses	0	main	ICD10	0.0721325	CAT-MUL	LOGISTIC-BINARY
41202	category:E669	Diagnoses	0	main	ICD10	0.0722413	CAT-MUL	LOGISTIC-BINARY
41204	category:N815	Diagnoses	0	secondary	ICD10	0.0722634	CAT-MUL	LOGISTIC-BINARY
41200	category:H021	Operative	procedures	0	main	OPCS	0.072378	CAT-MUL	LOGISTIC-BINARY
41200	category:Q222	Operative	procedures	0	main	OPCS	0.0723997	CAT-MUL	LOGISTIC-BINARY
25659	Weighted-mean	ICVF	in	tract	corticospinal	tract	(right)	0.072444	CONTINUOUS	LINEAR
41204	category:Z872	Diagnoses	0	secondary	ICD10	0.0724735	CAT-MUL	LOGISTIC-BINARY
41200	category:W362	Operative	procedures	0	main	OPCS	0.0725294	CAT-MUL	LOGISTIC-BINARY
20003	category:1140864618	Treatment/medication	code	0.0726273	CAT-MUL	LOGISTIC-BINARY
20003	category:1140871680	Treatment/medication	code	0.0726284	CAT-MUL	LOGISTIC-BINARY
41204	category:H358	Diagnoses	0	secondary	ICD10	0.0730332	CAT-MUL	LOGISTIC-BINARY
20003	category:1140860714	Treatment/medication	code	0.0730927	CAT-MUL	LOGISTIC-BINARY
3720	Menstruating	today	0.0730959	CAT-SIN	LOGISTIC-BINARY
41200	category:K453	Operative	procedures	0	main	OPCS	0.073201	CAT-MUL	LOGISTIC-BINARY
25344	Mean	ICVF	in	middle	cerebellar	peduncle	on	FA	skeleton	0.0732848	CONTINUOUS	LINEAR
25668	Weighted-mean	ICVF	in	tract	medial	lemniscus	(right)	0.0733199	CONTINUOUS	LINEAR
20004	category:1102	Operation	code	0.0733402	CAT-MUL	LOGISTIC-BINARY
2986	Started	insulin	within	one	year	diagnosis	of	diabetes	0.0735632	CAT-SIN	LOGISTIC-BINARY
41200	category:C826	Operative	procedures	0	main	OPCS	0.073725	CAT-MUL	LOGISTIC-BINARY
41202	category:H110	Diagnoses	0	main	ICD10	0.0737644	CAT-MUL	LOGISTIC-BINARY
41200	category:H091	Operative	procedures	0	main	OPCS	0.073813	CAT-MUL	LOGISTIC-BINARY
25400	Mean	OD	in	medial	lemniscus	on	FA	skeleton	(right)	0.0738165	CONTINUOUS	LINEAR
41200	category:F512	Operative	procedures	0	main	OPCS	0.0738493	CAT-MUL	LOGISTIC-BINARY
103120	Fat	removed	from	meat	0.0738761	CAT-SIN	LOGISTIC-BINARY
20004	category:1462	Operation	code	0.0739266	CAT-MUL	LOGISTIC-BINARY
41202	category:L711	Diagnoses	0	main	ICD10	0.0740427	CAT-MUL	LOGISTIC-BINARY
41200	category:L883	Operative	procedures	0	main	OPCS	0.0741213	CAT-MUL	LOGISTIC-BINARY
25450	Mean	ISOVF	in	inferior	cerebellar	peduncle	on	FA	skeleton	(right)	0.074125	CONTINUOUS	LINEAR
41204	category:Z713	Diagnoses	0	secondary	ICD10	0.0741381	CAT-MUL	LOGISTIC-BINARY
41200	category:W901	Operative	procedures	0	main	OPCS	0.0741439	CAT-MUL	LOGISTIC-BINARY
41200	category:T262	Operative	procedures	0	main	OPCS	0.0742163	CAT-MUL	LOGISTIC-BINARY
41202	category:H744	Diagnoses	0	main	ICD10	0.0742951	CAT-MUL	LOGISTIC-BINARY
41210	category:Z732	Operative	procedures	0	secondary	OPCS	0.0742959	CAT-MUL	LOGISTIC-BINARY
100011	Iron	0.0743697	CONTINUOUS	LINEAR
3751	Chest	pain	or	discomfort	when	walking	uphill	or	hurrying	0.0743711	CAT-SIN	LOGISTIC-BINARY
20003	category:1140861998	Treatment/medication	code	0.0745993	CAT-MUL	LOGISTIC-BINARY
41244	category:400	Intended	management	of	patient	(recoded)	0.0747883	CAT-MUL	LOGISTIC-BINARY
20002	category:1503	Non-cancer illness code, self-reported	0.0749673	CAT-MUL	LOGISTIC-BINARY
41202	category:I259	Diagnoses	0	main	ICD10	0.0750784	CAT-MUL	LOGISTIC-BINARY
20003	category:1140868588	Treatment/medication	code	0.0751115	CAT-MUL	LOGISTIC-BINARY
41202	category:G510	Diagnoses	0	main	ICD10	0.0751688	CAT-MUL	LOGISTIC-BINARY
20003	category:1140884704	Treatment/medication	code	0.0752554	CAT-MUL	LOGISTIC-BINARY
41202	category:K602	Diagnoses	0	main	ICD10	0.0752759	CAT-MUL	LOGISTIC-BINARY
20003	category:1140884464	Treatment/medication	code	0.0756863	CAT-MUL	LOGISTIC-BINARY
41200	category:E033	Operative	procedures	0	main	OPCS	0.0757888	CAT-MUL	LOGISTIC-BINARY
22127	Doctor	diagnosed	asthma	0.075824	CAT-SIN	LOGISTIC-BINARY
25762	90th	percentile	of	z-statistic	(in	group-defined	mask)	for	shapes	activation	0.0758447	CONTINUOUS	LINEAR
4700	Age	cataract	diagnosed	0.0760246	INTEGER	LINEAR
20003	category:1140926592	Treatment/medication	code	0.0760332	CAT-MUL	LOGISTIC-BINARY
40006	category:C220	Type	of	cancer:	ICD10	0.0761571	CAT-MUL	LOGISTIC-BINARY
41230	category:5J2	PCT	where	patients	GP	was	registered	0.0763446	CAT-MUL	LOGISTIC-BINARY
41210	category:Y113	Operative	procedures	0	secondary	OPCS	0.0766001	CAT-MUL	LOGISTIC-BINARY
41200	category:E091	Operative	procedures	0	main	OPCS	0.0766349	CAT-MUL	LOGISTIC-BINARY
41245	category:1340	Main	speciality	of	consultant	(recoded)	0.076818	CAT-MUL	LOGISTIC-BINARY
41202	category:Z422	Diagnoses	0	main	ICD10	0.0768686	CAT-MUL	LOGISTIC-BINARY
25687	Weighted-mean	OD	in	tract	forceps	major	0.0768894	CONTINUOUS	LINEAR
41202	category:J984	Diagnoses	0	main	ICD10	0.0770564	CAT-MUL	LOGISTIC-BINARY
41202	category:M163	Diagnoses	0	main	ICD10	0.077138	CAT-MUL	LOGISTIC-BINARY
20003	category:1140888646	Treatment/medication	code	0.0771452	CAT-MUL	LOGISTIC-BINARY
20003	category:1141146612	Treatment/medication	code	0.0772962	CAT-MUL	LOGISTIC-BINARY
41202	category:O208	Diagnoses	0	main	ICD10	0.0774983	CAT-MUL	LOGISTIC-BINARY
20002	category:1345	Non-cancer illness code, self-reported	0.0776394	CAT-MUL	LOGISTIC-BINARY
41200	category:L351	Operative	procedures	0	main	OPCS	0.0778904	CAT-MUL	LOGISTIC-BINARY
20002	category:1479	Non-cancer illness code, self-reported	0.0779246	CAT-MUL	LOGISTIC-BINARY
41200	category:J411	Operative	procedures	0	main	OPCS	0.0781434	CAT-MUL	LOGISTIC-BINARY
41202	category:K439	Diagnoses	0	main	ICD10	0.0782731	CAT-MUL	LOGISTIC-BINARY
40006	category:C921	Type	of	cancer:	ICD10	0.0784677	CAT-MUL	LOGISTIC-BINARY
20002	category:1412	Non-cancer illness code, self-reported	0.0785291	CAT-MUL	LOGISTIC-BINARY
41200	category:C865	Operative	procedures	0	main	OPCS	0.0785501	CAT-MUL	LOGISTIC-BINARY
5263	Intra-ocular pressure, Goldmann-correlated (left)	0.0787178	CONTINUOUS	LINEAR
41200	category:X095	Operative	procedures	0	main	OPCS	0.0789366	CAT-MUL	LOGISTIC-BINARY
41200	category:H588	Operative	procedures	0	main	OPCS	0.0789485	CAT-MUL	LOGISTIC-BINARY
41230	category:5AM	PCT	where	patients	GP	was	registered	0.0791977	CAT-MUL	LOGISTIC-BINARY
40006	category:D059	Type	of	cancer:	ICD10	0.0793469	CAT-MUL	LOGISTIC-BINARY
41202	category:R072	Diagnoses	0	main	ICD10	0.0793563	CAT-MUL	LOGISTIC-BINARY
41200	category:C101	Operative	procedures	0	main	OPCS	0.0794345	CAT-MUL	LOGISTIC-BINARY
20003	category:1140875640	Treatment/medication	code	0.0795193	CAT-MUL	LOGISTIC-BINARY
25296	Mean	L3	in	middle	cerebellar	peduncle	on	FA	skeleton	0.0795201	CONTINUOUS	LINEAR
20003	category:1140879866	Treatment/medication	code	0.0796425	CAT-MUL	LOGISTIC-BINARY
41200	category:C855	Operative	procedures	0	main	OPCS	0.0797352	CAT-MUL	LOGISTIC-BINARY
41200	category:K498	Operative	procedures	0	main	OPCS	0.0797405	CAT-MUL	LOGISTIC-BINARY
41204	category:C61	Diagnoses	0	secondary	ICD10	0.0799919	CAT-MUL	LOGISTIC-BINARY
41202	category:J383	Diagnoses	0	main	ICD10	0.0800636	CAT-MUL	LOGISTIC-BINARY
20002	category:1193	Non-cancer illness code, self-reported	0.0801459	CAT-MUL	LOGISTIC-BINARY
41210	category:Y781	Operative	procedures	0	secondary	OPCS	0.0801459	CAT-MUL	LOGISTIC-BINARY
41200	category:M521	Operative	procedures	0	main	OPCS	0.0803041	CAT-MUL	LOGISTIC-BINARY
41204	category:N179	Diagnoses	0	secondary	ICD10	0.0803238	CAT-MUL	LOGISTIC-BINARY
25240	Mean	L1	in	superior	longitudinal	fasciculus	on	FA	skeleton	(right)	0.0803441	CONTINUOUS	LINEAR
41200	category:M341	Operative	procedures	0	main	OPCS	0.0804102	CAT-MUL	LOGISTIC-BINARY
41204	category:J342	Diagnoses	0	secondary	ICD10	0.0804157	CAT-MUL	LOGISTIC-BINARY
20004	category:1104	Operation	code	0.0804666	CAT-MUL	LOGISTIC-BINARY
41200	category:C186	Operative	procedures	0	main	OPCS	0.0806712	CAT-MUL	LOGISTIC-BINARY
41204	category:D730	Diagnoses	0	secondary	ICD10	0.0808907	CAT-MUL	LOGISTIC-BINARY
41202	category:Z368	Diagnoses	0	main	ICD10	0.0809071	CAT-MUL	LOGISTIC-BINARY
23309	Ribs	bone	area	0.0810881	CONTINUOUS	LINEAR
41202	category:S868	Diagnoses	0	main	ICD10	0.0810999	CAT-MUL	LOGISTIC-BINARY
6160	category:4	Leisure/social	activities	0.0812352	CAT-MUL	LOGISTIC-BINARY
41210	category:T463	Operative	procedures	0	secondary	OPCS	0.0812818	CAT-MUL	LOGISTIC-BINARY
41202	category:K811	Diagnoses	0	main	ICD10	0.08135	CAT-MUL	LOGISTIC-BINARY
41200	category:M311	Operative	procedures	0	main	OPCS	0.0814063	CAT-MUL	LOGISTIC-BINARY
41210	category:U221	Operative	procedures	0	secondary	OPCS	0.0815751	CAT-MUL	LOGISTIC-BINARY
41202	category:I845	Diagnoses	0	main	ICD10	0.0816915	CAT-MUL	LOGISTIC-BINARY
25761	90th	percentile	of	BOLD	effect	(in	group-defined	mask)	for	shapes	activation	0.0817458	CONTINUOUS	LINEAR
6155	category:100	Vitamin	and	mineral	supplements	0.0819594	CAT-MUL	LOGISTIC-BINARY
41204	category:Z950	Diagnoses	0	secondary	ICD10	0.0820675	CAT-MUL	LOGISTIC-BINARY
41202	category:S4230	Diagnoses	0	main	ICD10	0.0820717	CAT-MUL	LOGISTIC-BINARY
41204	category:R090	Diagnoses	0	secondary	ICD10	0.0824348	CAT-MUL	LOGISTIC-BINARY
20003	category:1140867726	Treatment/medication	code	0.0824548	CAT-MUL	LOGISTIC-BINARY
3456	Number	of	cigarettes	currently	smoked	daily	(current	cigarette	smokers)	0.0826956	INTEGER	ORDERED-LOGISTIC
41202	category:J328	Diagnoses	0	main	ICD10	0.0828487	CAT-MUL	LOGISTIC-BINARY
41248	category:6004	Destinations	on	discharge	from	hospital	(recoded)	0.0828576	CAT-MUL	LOGISTIC-BINARY
104170	Carrot	intake	0.0828865	CAT-SIN	ORDERED-LOGISTIC
41202	category:K115	Diagnoses	0	main	ICD10	0.082906	CAT-MUL	LOGISTIC-BINARY
20088	category:341	Types	of	spreads/sauces	consumed	0.0829426	CAT-MUL	LOGISTIC-BINARY
25029	Median	T2star	in	caudate	(right)	0.0829717	CONTINUOUS	LINEAR
1239	Current	tobacco	smoking	0.0830675	CAT-SIN	ORDERED-LOGISTIC
20088	category:350	Types	of	spreads/sauces	consumed	0.08311	CAT-MUL	LOGISTIC-BINARY
41200	category:T703	Operative	procedures	0	main	OPCS	0.0832682	CAT-MUL	LOGISTIC-BINARY
41202	category:M2564	Diagnoses	0	main	ICD10	0.0833604	CAT-MUL	LOGISTIC-BINARY
20104	category:1	Thickness	of	butter/margarine	spread	on	other	bread	0.0834513	CAT-MUL	LOGISTIC-BINARY
41202	category:M170	Diagnoses	0	main	ICD10	0.0839544	CAT-MUL	LOGISTIC-BINARY
41210	category:L769	Operative	procedures	0	secondary	OPCS	0.0839749	CAT-MUL	LOGISTIC-BINARY
25533	Weighted-mean	MD	in	tract	medial	lemniscus	(right)	0.084004	CONTINUOUS	LINEAR
41202	category:H048	Diagnoses	0	main	ICD10	0.0840324	CAT-MUL	LOGISTIC-BINARY
41204	category:T393	Diagnoses	0	secondary	ICD10	0.0840724	CAT-MUL	LOGISTIC-BINARY
41210	category:Z711	Operative	procedures	0	secondary	OPCS	0.0841156	CAT-MUL	LOGISTIC-BINARY
41210	category:S265	Operative	procedures	0	secondary	OPCS	0.0849391	CAT-MUL	LOGISTIC-BINARY
102030	Yorkshire	pudding	intake	0.0851094	CAT-SIN	ORDERED-LOGISTIC
20003	category:1141169844	Treatment/medication	code	0.0856595	CAT-MUL	LOGISTIC-BINARY
25424	Mean	OD	in	external	capsule	on	FA	skeleton	(right)	0.0857623	CONTINUOUS	LINEAR
41204	category:M224	Diagnoses	0	secondary	ICD10	0.0857783	CAT-MUL	LOGISTIC-BINARY
41202	category:R69	Diagnoses	0	main	ICD10	0.0859626	CAT-MUL	LOGISTIC-BINARY
41200	category:V093	Operative	procedures	0	main	OPCS	0.0860583	CAT-MUL	LOGISTIC-BINARY
41210	category:J373	Operative	procedures	0	secondary	OPCS	0.0861139	CAT-MUL	LOGISTIC-BINARY
4041	Gestational	diabetes	only	0.0862407	CAT-SIN	LOGISTIC-BINARY
41204	category:M150	Diagnoses	0	secondary	ICD10	0.0862793	CAT-MUL	LOGISTIC-BINARY
41202	category:Q658	Diagnoses	0	main	ICD10	0.0863049	CAT-MUL	LOGISTIC-BINARY
20003	category:1140863152	Treatment/medication	code	0.0863853	CAT-MUL	LOGISTIC-BINARY
25726	Weighted-mean	ISOVF	in	tract	superior	longitudinal	fasciculus	(right)	0.0864355	CONTINUOUS	LINEAR
41229	category:5PK	PCT	responsible	for	patient	data	0.0864475	CAT-MUL	LOGISTIC-BINARY
41200	category:A529	Operative	procedures	0	main	OPCS	0.0865311	CAT-MUL	LOGISTIC-BINARY
41200	category:H012	Operative	procedures	0	main	OPCS	0.0865434	CAT-MUL	LOGISTIC-BINARY
41200	category:J132	Operative	procedures	0	main	OPCS	0.0866918	CAT-MUL	LOGISTIC-BINARY
20003	category:1141186750	Treatment/medication	code	0.0867552	CAT-MUL	LOGISTIC-BINARY
41202	category:T814	Diagnoses	0	main	ICD10	0.0868692	CAT-MUL	LOGISTIC-BINARY
25652	Weighted-mean	ICVF	in	tract	anterior	thalamic	radiation	(left)	0.0869126	CONTINUOUS	LINEAR
41204	category:M4780	Diagnoses	0	secondary	ICD10	0.0870074	CAT-MUL	LOGISTIC-BINARY
20002	category:1350	Non-cancer illness code, self-reported	0.0871707	CAT-MUL	LOGISTIC-BINARY
20089	category:461	Type	of	meals	eaten	0.0872498	CAT-MUL	LOGISTIC-BINARY
20003	category:1140863552	Treatment/medication	code	0.0873434	CAT-MUL	LOGISTIC-BINARY
41200	category:K165	Operative	procedures	0	main	OPCS	0.0873614	CAT-MUL	LOGISTIC-BINARY
41201	category:W310	External	causes	0.0873717	CAT-MUL	LOGISTIC-BINARY
41200	category:W829	Operative	procedures	0	main	OPCS	0.0873937	CAT-MUL	LOGISTIC-BINARY
25138	Mean	MD	in	cingulum	cingulate	gyrus	on	FA	skeleton	(right)	0.0874318	CONTINUOUS	LINEAR
41204	category:K593	Diagnoses	0	secondary	ICD10	0.0876387	CAT-MUL	LOGISTIC-BINARY
20004	category:1500	Operation	code	0.08771	CAT-MUL	LOGISTIC-BINARY
20003	category:1141150750	Treatment/medication	code	0.0877571	CAT-MUL	LOGISTIC-BINARY
20001	category:1002	Cancer code, self-reported	0.0878407	CAT-MUL	LOGISTIC-BINARY
41204	category:M2116	Diagnoses	0	secondary	ICD10	0.087861	CAT-MUL	LOGISTIC-BINARY
20090	category:369	Type	of	fat/oil	used	in	cooking	0.0878992	CAT-MUL	LOGISTIC-BINARY
41204	category:W010	Diagnoses	0	secondary	ICD10	0.088002	CAT-MUL	LOGISTIC-BINARY
41202	category:K802	Diagnoses	0	main	ICD10	0.0880165	CAT-MUL	LOGISTIC-BINARY
6159	category:2	Pain	type(s)	experienced	in	last	month	0.0880669	CAT-MUL	LOGISTIC-BINARY
20003	category:1140862574	Treatment/medication	code	0.0881443	CAT-MUL	LOGISTIC-BINARY
41204	category:D122	Diagnoses	0	secondary	ICD10	0.0881865	CAT-MUL	LOGISTIC-BINARY
41202	category:M216	Diagnoses	0	main	ICD10	0.0882811	CAT-MUL	LOGISTIC-BINARY
25671	Weighted-mean	ICVF	in	tract	superior	longitudinal	fasciculus	(left)	0.0884809	CONTINUOUS	LINEAR
22422	LV	end	systolic	volume	0.088494	INTEGER	LINEAR
3090	Used	an	inhaler	for	chest	within	last	hour	0.088583	CAT-SIN	LOGISTIC-BINARY
41204	category:L97	Diagnoses	0	secondary	ICD10	0.0887463	CAT-MUL	LOGISTIC-BINARY
41200	category:C545	Operative	procedures	0	main	OPCS	0.0889897	CAT-MUL	LOGISTIC-BINARY
6142	category:6	Current	employment	status	0.0890193	CAT-MUL	LOGISTIC-BINARY
41204	category:Z873	Diagnoses	0	secondary	ICD10	0.0891056	CAT-MUL	LOGISTIC-BINARY
41200	category:J121	Operative	procedures	0	main	OPCS	0.0891205	CAT-MUL	LOGISTIC-BINARY
41200	category:E498	Operative	procedures	0	main	OPCS	0.0891229	CAT-MUL	LOGISTIC-BINARY
41210	category:E519	Operative	procedures	0	secondary	OPCS	0.0893244	CAT-MUL	LOGISTIC-BINARY
41200	category:D141	Operative	procedures	0	main	OPCS	0.0893589	CAT-MUL	LOGISTIC-BINARY
41200	category:W411	Operative	procedures	0	main	OPCS	0.0894849	CAT-MUL	LOGISTIC-BINARY
41200	category:W283	Operative	procedures	0	main	OPCS	0.0895092	CAT-MUL	LOGISTIC-BINARY
41202	category:L280	Diagnoses	0	main	ICD10	0.0895287	CAT-MUL	LOGISTIC-BINARY
20110	category:1	Illnesses	of	mother	0.0895625	CAT-MUL	LOGISTIC-BINARY
20003	category:1140911682	Treatment/medication	code	0.0896118	CAT-MUL	LOGISTIC-BINARY
25457	Mean	ISOVF	in	anterior	limb	of	internal	capsule	on	FA	skeleton	(left)	0.0896198	CONTINUOUS	LINEAR
41210	category:Y072	Operative	procedures	0	secondary	OPCS	0.0897254	CAT-MUL	LOGISTIC-BINARY
41200	category:L879	Operative	procedures	0	main	OPCS	0.0897415	CAT-MUL	LOGISTIC-BINARY
41210	category:T791	Operative	procedures	0	secondary	OPCS	0.0900731	CAT-MUL	LOGISTIC-BINARY
20003	category:1140864286	Treatment/medication	code	0.0900863	CAT-MUL	LOGISTIC-BINARY
41202	category:T813	Diagnoses	0	main	ICD10	0.0901596	CAT-MUL	LOGISTIC-BINARY
41200	category:C298	Operative	procedures	0	main	OPCS	0.0904143	CAT-MUL	LOGISTIC-BINARY
41202	category:L732	Diagnoses	0	main	ICD10	0.0904793	CAT-MUL	LOGISTIC-BINARY
41204	category:N433	Diagnoses	0	secondary	ICD10	0.09072	CAT-MUL	LOGISTIC-BINARY
41204	category:T432	Diagnoses	0	secondary	ICD10	0.0909308	CAT-MUL	LOGISTIC-BINARY
41245	category:1820	Main	speciality	of	consultant	(recoded)	0.0910948	CAT-MUL	LOGISTIC-BINARY
20003	category:1140870954	Treatment/medication	code	0.0911386	CAT-MUL	LOGISTIC-BINARY
41210	category:Y037	Operative	procedures	0	secondary	OPCS	0.0914668	CAT-MUL	LOGISTIC-BINARY
102480	Cheesy	biscuits	intake	0.0914917	CAT-SIN	ORDERED-LOGISTIC
41210	category:J439	Operative	procedures	0	secondary	OPCS	0.0916149	CAT-MUL	LOGISTIC-BINARY
41202	category:J324	Diagnoses	0	main	ICD10	0.0917056	CAT-MUL	LOGISTIC-BINARY
41204	category:I259	Diagnoses	0	secondary	ICD10	0.0917189	CAT-MUL	LOGISTIC-BINARY
41224	category:1	Intended	delivery	places	0.0917742	CAT-MUL	LOGISTIC-BINARY
40006	category:C491	Type	of	cancer:	ICD10	0.0917856	CAT-MUL	LOGISTIC-BINARY
41200	category:T222	Operative	procedures	0	main	OPCS	0.0917886	CAT-MUL	LOGISTIC-BINARY
41204	category:N083	Diagnoses	0	secondary	ICD10	0.0919851	CAT-MUL	LOGISTIC-BINARY
41202	category:G479	Diagnoses	0	main	ICD10	0.092098	CAT-MUL	LOGISTIC-BINARY
41210	category:T642	Operative	procedures	0	secondary	OPCS	0.092155	CAT-MUL	LOGISTIC-BINARY
41204	category:C779	Diagnoses	0	secondary	ICD10	0.0922538	CAT-MUL	LOGISTIC-BINARY
100880	Dried	fruit	added	to	cereal	0.0922731	CAT-SIN	ORDERED-LOGISTIC
41202	category:D211	Diagnoses	0	main	ICD10	0.0923276	CAT-MUL	LOGISTIC-BINARY
20001	category:1024	Cancer code, self-reported	0.0923689	CAT-MUL	LOGISTIC-BINARY
41202	category:T861	Diagnoses	0	main	ICD10	0.0923736	CAT-MUL	LOGISTIC-BINARY
20004	category:1520	Operation	code	0.092499	CAT-MUL	LOGISTIC-BINARY
20003	category:1141193272	Treatment/medication	code	0.0927679	CAT-MUL	LOGISTIC-BINARY
41202	category:F99	Diagnoses	0	main	ICD10	0.092795	CAT-MUL	LOGISTIC-BINARY
25651	Weighted-mean	ICVF	in	tract	acoustic	radiation	(right)	0.0929026	CONTINUOUS	LINEAR
20003	category:1140882630	Treatment/medication	code	0.0931287	CAT-MUL	LOGISTIC-BINARY
20003	category:1141191312	Treatment/medication	code	0.0931851	CAT-MUL	LOGISTIC-BINARY
20002	category:1417	Non-cancer illness code, self-reported	0.0931851	CAT-MUL	LOGISTIC-BINARY
41210	category:Y403	Operative	procedures	0	secondary	OPCS	0.0932176	CAT-MUL	LOGISTIC-BINARY
20003	category:1141145638	Treatment/medication	code	0.0932626	CAT-MUL	LOGISTIC-BINARY
41200	category:W783	Operative	procedures	0	main	OPCS	0.0932698	CAT-MUL	LOGISTIC-BINARY
41200	category:C463	Operative	procedures	0	main	OPCS	0.0933341	CAT-MUL	LOGISTIC-BINARY
41202	category:N368	Diagnoses	0	main	ICD10	0.0933893	CAT-MUL	LOGISTIC-BINARY
41202	category:R001	Diagnoses	0	main	ICD10	0.0935682	CAT-MUL	LOGISTIC-BINARY
41210	category:J449	Operative	procedures	0	secondary	OPCS	0.0936036	CAT-MUL	LOGISTIC-BINARY
100840	Bran	cereal	intake	0.0936312	CAT-SIN	ORDERED-LOGISTIC
20001	category:1011	Cancer code, self-reported	0.0936688	CAT-MUL	LOGISTIC-BINARY
100009	Englyst	dietary	fibre	0.0937143	CONTINUOUS	LINEAR
41204	category:M228	Diagnoses	0	secondary	ICD10	0.0939614	CAT-MUL	LOGISTIC-BINARY
41229	category:5QJ	PCT	responsible	for	patient	data	0.0939825	CAT-MUL	LOGISTIC-BINARY
20002	category:1122	Non-cancer illness code, self-reported	0.0940513	CAT-MUL	LOGISTIC-BINARY
41246	category:1520	Treatment	speciality	of	consultant	(recoded)	0.0941527	CAT-MUL	LOGISTIC-BINARY
41204	category:V284	Diagnoses	0	secondary	ICD10	0.0941804	CAT-MUL	LOGISTIC-BINARY
25125	Mean	MD	in	retrolenticular	part	of	internal	capsule	on	FA	skeleton	(left)	0.0941836	CONTINUOUS	LINEAR
20002	category:1400	Non-cancer illness code, self-reported	0.0942704	CAT-MUL	LOGISTIC-BINARY
41204	category:W014	Diagnoses	0	secondary	ICD10	0.094561	CAT-MUL	LOGISTIC-BINARY
41200	category:W562	Operative	procedures	0	main	OPCS	0.0946707	CAT-MUL	LOGISTIC-BINARY
41249	category:1003	Methods	of	admission	to	hospital	(recoded)	0.094736	CAT-MUL	LOGISTIC-BINARY
5485	Leg	pain	when	walking	normally	0.0948291	CAT-SIN	LOGISTIC-BINARY
41202	category:K130	Diagnoses	0	main	ICD10	0.0949978	CAT-MUL	LOGISTIC-BINARY
41200	category:N118	Operative	procedures	0	main	OPCS	0.0950271	CAT-MUL	LOGISTIC-BINARY
41202	category:G458	Diagnoses	0	main	ICD10	0.0951088	CAT-MUL	LOGISTIC-BINARY
40006	category:C851	Type	of	cancer:	ICD10	0.0951993	CAT-MUL	LOGISTIC-BINARY
20003	category:1140882498	Treatment/medication	code	0.0952313	CAT-MUL	LOGISTIC-BINARY
41204	category:K754	Diagnoses	0	secondary	ICD10	0.0952608	CAT-MUL	LOGISTIC-BINARY
25118	Mean	MD	in	cerebral	peduncle	on	FA	skeleton	(right)	0.0954473	CONTINUOUS	LINEAR
41200	category:H582	Operative	procedures	0	main	OPCS	0.0955706	CAT-MUL	LOGISTIC-BINARY
4836	Loud	music	exposure	frequency	0.0955964	CAT-SIN	ORDERED-LOGISTIC
20003	category:1140874272	Treatment/medication	code	0.0956026	CAT-MUL	LOGISTIC-BINARY
20003	category:1140874746	Treatment/medication	code	0.0957214	CAT-MUL	LOGISTIC-BINARY
104210	Cucumber	intake	0.0957256	CAT-SIN	ORDERED-LOGISTIC
41210	category:Y084	Operative	procedures	0	secondary	OPCS	0.0957578	CAT-MUL	LOGISTIC-BINARY
25364	Mean	ICVF	in	retrolenticular	part	of	internal	capsule	on	FA	skeleton	(right)	0.0957912	CONTINUOUS	LINEAR
41202	category:M2551	Diagnoses	0	main	ICD10	0.0958015	CAT-MUL	LOGISTIC-BINARY
20003	category:1140916288	Treatment/medication	code	0.0959168	CAT-MUL	LOGISTIC-BINARY
25039	Median	T2star	in	accumbens	(right)	0.0960961	CONTINUOUS	LINEAR
41210	category:C901	Operative	procedures	0	secondary	OPCS	0.0963738	CAT-MUL	LOGISTIC-BINARY
25737	Discrepancy	between	dMRI	brain	image	and	T1	brain	image	0.0964209	CONTINUOUS	LINEAR
41201	category:W100	External	causes	0.096514	CAT-MUL	LOGISTIC-BINARY
20002	category:1541	Non-cancer illness code, self-reported	0.0965246	CAT-MUL	LOGISTIC-BINARY
41204	category:K319	Diagnoses	0	secondary	ICD10	0.0966066	CAT-MUL	LOGISTIC-BINARY
41202	category:M190	Diagnoses	0	main	ICD10	0.0967051	CAT-MUL	LOGISTIC-BINARY
41202	category:Z370	Diagnoses	0	main	ICD10	0.0968592	CAT-MUL	LOGISTIC-BINARY
20002	category:1677	Non-cancer illness code, self-reported	0.0969284	CAT-MUL	LOGISTIC-BINARY
25740	Discrepancy	between	tfMRI	brain	image	and	T1	brain	image	0.0969481	CONTINUOUS	LINEAR
41200	category:M131	Operative	procedures	0	main	OPCS	0.0970022	CAT-MUL	LOGISTIC-BINARY
40006	category:C180	Type	of	cancer:	ICD10	0.0971467	CAT-MUL	LOGISTIC-BINARY
41204	category:Q613	Diagnoses	0	secondary	ICD10	0.0972444	CAT-MUL	LOGISTIC-BINARY
5265	Corneal	resistance	factor	(left)	0.0974146	CONTINUOUS	LINEAR
20003	category:1140909368	Treatment/medication	code	0.0974148	CAT-MUL	LOGISTIC-BINARY
100023	Starch	0.0975833	CONTINUOUS	LINEAR
41204	category:Z934	Diagnoses	0	secondary	ICD10	0.0977145	CAT-MUL	LOGISTIC-BINARY
41202	category:M2336	Diagnoses	0	main	ICD10	0.097782	CAT-MUL	LOGISTIC-BINARY
20002	category:1113	Non-cancer illness code, self-reported	0.0977927	CAT-MUL	LOGISTIC-BINARY
25385	Mean	ICVF	in	superior	longitudinal	fasciculus	on	FA	skeleton	(left)	0.0978227	CONTINUOUS	LINEAR
41210	category:Z383	Operative	procedures	0	secondary	OPCS	0.0978907	CAT-MUL	LOGISTIC-BINARY
41204	category:H473	Diagnoses	0	secondary	ICD10	0.0979025	CAT-MUL	LOGISTIC-BINARY
41210	category:S051	Operative	procedures	0	secondary	OPCS	0.0979062	CAT-MUL	LOGISTIC-BINARY
25387	Mean	ICVF	in	superior	fronto-occipital	fasciculus	on	FA	skeleton	(left)	0.0979321	CONTINUOUS	LINEAR
41202	category:K750	Diagnoses	0	main	ICD10	0.0979485	CAT-MUL	LOGISTIC-BINARY
41204	category:G938	Diagnoses	0	secondary	ICD10	0.0980991	CAT-MUL	LOGISTIC-BINARY
41204	category:E780	Diagnoses	0	secondary	ICD10	0.0981554	CAT-MUL	LOGISTIC-BINARY
41204	category:C20	Diagnoses	0	secondary	ICD10	0.0982295	CAT-MUL	LOGISTIC-BINARY
41202	category:S619	Diagnoses	0	main	ICD10	0.09834	CAT-MUL	LOGISTIC-BINARY
25653	Weighted-mean	ICVF	in	tract	anterior	thalamic	radiation	(right)	0.0985293	CONTINUOUS	LINEAR
20003	category:1141172436	Treatment/medication	code	0.0985437	CAT-MUL	LOGISTIC-BINARY
41201	category:W195	External	causes	0.0986311	CAT-MUL	LOGISTIC-BINARY
1845	Mother's	age	0.0986324	INTEGER	LINEAR
41210	category:Z918	Operative	procedures	0	secondary	OPCS	0.0986403	CAT-MUL	LOGISTIC-BINARY
25597	Weighted-mean	L2	in	tract	acoustic	radiation	(right)	0.0986909	CONTINUOUS	LINEAR
25695	Weighted-mean	OD	in	tract	medial	lemniscus	(right)	0.0987147	CONTINUOUS	LINEAR
41204	category:J310	Diagnoses	0	secondary	ICD10	0.0987284	CAT-MUL	LOGISTIC-BINARY
5087	Cylindrical	power	(right)	0.0987446	CONTINUOUS	LINEAR
41245	category:1490	Main	speciality	of	consultant	(recoded)	0.0987873	CAT-MUL	LOGISTIC-BINARY
5984	ECG, load	0.09888	INTEGER	LINEAR
102340	Chocolate-covered	biscuits	intake	0.0989144	CAT-SIN	ORDERED-LOGISTIC
41210	category:M274	Operative	procedures	0	secondary	OPCS	0.0989213	CAT-MUL	LOGISTIC-BINARY
23243	Trunk	BMD	(bone	mineral	density)	(right)	0.0989722	CONTINUOUS	LINEAR
41200	category:K753	Operative	procedures	0	main	OPCS	0.0989953	CAT-MUL	LOGISTIC-BINARY
41204	category:Y836	Diagnoses	0	secondary	ICD10	0.0991996	CAT-MUL	LOGISTIC-BINARY
41204	category:H544	Diagnoses	0	secondary	ICD10	0.0992879	CAT-MUL	LOGISTIC-BINARY
20003	category:1140879406	Treatment/medication	code	0.0993087	CAT-MUL	LOGISTIC-BINARY
25485	Mean	ISOVF	in	uncinate	fasciculus	on	FA	skeleton	(left)	0.0993276	CONTINUOUS	LINEAR
41204	category:K439	Diagnoses	0	secondary	ICD10	0.0993938	CAT-MUL	LOGISTIC-BINARY
41202	category:K900	Diagnoses	0	main	ICD10	0.0994202	CAT-MUL	LOGISTIC-BINARY
41224	category:4	Intended	delivery	places	0.099453	CAT-MUL	LOGISTIC-BINARY
25564	Weighted-mean	MO	in	tract	superior	longitudinal	fasciculus	(right)	0.0996274	CONTINUOUS	LINEAR
41204	category:K219	Diagnoses	0	secondary	ICD10	0.0998261	CAT-MUL	LOGISTIC-BINARY
101310	Number	of	bread	slices	with	butter/margarine	0.0999911	CAT-SIN	ORDERED-LOGISTIC
25311	Mean	L3	in	cerebral	peduncle	on	FA	skeleton	(left)	0.10003	CONTINUOUS	LINEAR
100900	Intake	of	sugar	added	to	cereal	0.100199	CAT-SIN	ORDERED-LOGISTIC
20002	category:1504	Non-cancer illness code, self-reported	0.100205	CAT-MUL	LOGISTIC-BINARY
41202	category:M513	Diagnoses	0	main	ICD10	0.100286	CAT-MUL	LOGISTIC-BINARY
2070	Frequency	of	tenseness	/	restlessness	in	last	2	weeks	0.100415	CAT-SIN	ORDERED-LOGISTIC
20004	category:1587	Operation	code	0.100469	CAT-MUL	LOGISTIC-BINARY
25746	Number	of	dMRI	outlier	slices	detected	and	corrected	0.100527	INTEGER	LINEAR
41204	category:M7900	Diagnoses	0	secondary	ICD10	0.100584	CAT-MUL	LOGISTIC-BINARY
100670	White	wine	intake	0.100601	CAT-SIN	ORDERED-LOGISTIC
25568	Weighted-mean	MO	in	tract	uncinate	fasciculus	(right)	0.100913	CONTINUOUS	LINEAR
20003	category:1140882394	Treatment/medication	code	0.101037	CAT-MUL	LOGISTIC-BINARY
41230	category:5JG	PCT	where	patients	GP	was	registered	0.101165	CAT-MUL	LOGISTIC-BINARY
41200	category:X119	Operative	procedures	0	main	OPCS	0.101168	CAT-MUL	LOGISTIC-BINARY
20003	category:1140868080	Treatment/medication	code	0.101234	CAT-MUL	LOGISTIC-BINARY
41251	category:5001	Sources	of	admission	to	hospital	(recoded)	0.101327	CAT-MUL	LOGISTIC-BINARY
41200	category:T594	Operative	procedures	0	main	OPCS	0.101557	CAT-MUL	LOGISTIC-BINARY
41204	category:K221	Diagnoses	0	secondary	ICD10	0.101558	CAT-MUL	LOGISTIC-BINARY
20090	category:380	Type	of	fat/oil	used	in	cooking	0.101612	CAT-MUL	LOGISTIC-BINARY
20003	category:1140864952	Treatment/medication	code	0.101617	CAT-MUL	LOGISTIC-BINARY
41202	category:Z087	Diagnoses	0	main	ICD10	0.101667	CAT-MUL	LOGISTIC-BINARY
41202	category:M819	Diagnoses	0	main	ICD10	0.102204	CAT-MUL	LOGISTIC-BINARY
41202	category:E220	Diagnoses	0	main	ICD10	0.102397	CAT-MUL	LOGISTIC-BINARY
25196	Mean	MO	in	uncinate	fasciculus	on	FA	skeleton	(right)	0.102421	CONTINUOUS	LINEAR
41201	category:W299	External	causes	0.102437	CAT-MUL	LOGISTIC-BINARY
41202	category:S6240	Diagnoses	0	main	ICD10	0.102556	CAT-MUL	LOGISTIC-BINARY
41200	category:A599	Operative	procedures	0	main	OPCS	0.10258	CAT-MUL	LOGISTIC-BINARY
41210	category:T423	Operative	procedures	0	secondary	OPCS	0.10286	CAT-MUL	LOGISTIC-BINARY
41202	category:I620	Diagnoses	0	main	ICD10	0.102973	CAT-MUL	LOGISTIC-BINARY
20002	category:1632	Non-cancer illness code, self-reported	0.102975	CAT-MUL	LOGISTIC-BINARY
41210	category:K401	Operative	procedures	0	secondary	OPCS	0.103123	CAT-MUL	LOGISTIC-BINARY
41202	category:N760	Diagnoses	0	main	ICD10	0.103156	CAT-MUL	LOGISTIC-BINARY
103150	Tinned	tuna	intake	0.103176	CAT-SIN	ORDERED-LOGISTIC
41200	category:S411	Operative	procedures	0	main	OPCS	0.103182	CAT-MUL	LOGISTIC-BINARY
20003	category:1140923018	Treatment/medication	code	0.10328	CAT-MUL	LOGISTIC-BINARY
41202	category:M478	Diagnoses	0	main	ICD10	0.103394	CAT-MUL	LOGISTIC-BINARY
41204	category:Z518	Diagnoses	0	secondary	ICD10	0.103399	CAT-MUL	LOGISTIC-BINARY
40006	category:C61	Type	of	cancer:	ICD10	0.103411	CAT-MUL	LOGISTIC-BINARY
41200	category:M448	Operative	procedures	0	main	OPCS	0.103415	CAT-MUL	LOGISTIC-BINARY
41200	category:D151	Operative	procedures	0	main	OPCS	0.103723	CAT-MUL	LOGISTIC-BINARY
41210	category:Z577	Operative	procedures	0	secondary	OPCS	0.103737	CAT-MUL	LOGISTIC-BINARY
41202	category:L918	Diagnoses	0	main	ICD10	0.103926	CAT-MUL	LOGISTIC-BINARY
20003	category:1141164068	Treatment/medication	code	0.103986	CAT-MUL	LOGISTIC-BINARY
25388	Mean	ICVF	in	uncinate	fasciculus	on	FA	skeleton	(right)	0.10402	CONTINUOUS	LINEAR
40002	category:N189	Contributory	(secondary)	causes	of	death:	ICD10	0.104028	CAT-MUL	LOGISTIC-BINARY
41204	category:Z866	Diagnoses	0	secondary	ICD10	0.104179	CAT-MUL	LOGISTIC-BINARY
41246	category:1460	Treatment	speciality	of	consultant	(recoded)	0.104372	CAT-MUL	LOGISTIC-BINARY
41200	category:C121	Operative	procedures	0	main	OPCS	0.104373	CAT-MUL	LOGISTIC-BINARY
41202	category:R32	Diagnoses	0	main	ICD10	0.10449	CAT-MUL	LOGISTIC-BINARY
41210	category:W581	Operative	procedures	0	secondary	OPCS	0.104717	CAT-MUL	LOGISTIC-BINARY
41202	category:R229	Diagnoses	0	main	ICD10	0.104773	CAT-MUL	LOGISTIC-BINARY
41229	category:5NL	PCT	responsible	for	patient	data	0.10499	CAT-MUL	LOGISTIC-BINARY
41200	category:H231	Operative	procedures	0	main	OPCS	0.105001	CAT-MUL	LOGISTIC-BINARY
41200	category:C821	Operative	procedures	0	main	OPCS	0.105068	CAT-MUL	LOGISTIC-BINARY
20003	category:1140881856	Treatment/medication	code	0.105168	CAT-MUL	LOGISTIC-BINARY
41202	category:H020	Diagnoses	0	main	ICD10	0.105193	CAT-MUL	LOGISTIC-BINARY
100810	Oat	crunch	intake	0.105345	CAT-SIN	ORDERED-LOGISTIC
41202	category:N992	Diagnoses	0	main	ICD10	0.105422	CAT-MUL	LOGISTIC-BINARY
41210	category:W562	Operative	procedures	0	secondary	OPCS	0.105427	CAT-MUL	LOGISTIC-BINARY
20003	category:1140882112	Treatment/medication	code	0.105529	CAT-MUL	LOGISTIC-BINARY
41202	category:D34	Diagnoses	0	main	ICD10	0.105563	CAT-MUL	LOGISTIC-BINARY
41200	category:W924	Operative	procedures	0	main	OPCS	0.10589	CAT-MUL	LOGISTIC-BINARY
25310	Mean	L3	in	cerebral	peduncle	on	FA	skeleton	(right)	0.105964	CONTINUOUS	LINEAR
41200	category:K751	Operative	procedures	0	main	OPCS	0.105992	CAT-MUL	LOGISTIC-BINARY
41202	category:M4800	Diagnoses	0	main	ICD10	0.106149	CAT-MUL	LOGISTIC-BINARY
104450	Apple	intake	0.106288	CAT-SIN	ORDERED-LOGISTIC
20003	category:1201	Treatment/medication	code	0.106288	CAT-MUL	LOGISTIC-BINARY
5540	baseline:0	Surgery/amputation	of	toe	or	leg	0.106351	CAT-SIN	MULTINOMIAL-LOGISTIC
20004	category:1567	Operation	code	0.106493	CAT-MUL	LOGISTIC-BINARY
20003	category:1141172214	Treatment/medication	code	0.106555	CAT-MUL	LOGISTIC-BINARY
41210	category:Y534	Operative	procedures	0	secondary	OPCS	0.106689	CAT-MUL	LOGISTIC-BINARY
25144	Mean	MD	in	superior	longitudinal	fasciculus	on	FA	skeleton	(right)	0.106734	CONTINUOUS	LINEAR
20003	category:1140910884	Treatment/medication	code	0.106789	CAT-MUL	LOGISTIC-BINARY
41202	category:D119	Diagnoses	0	main	ICD10	0.106815	CAT-MUL	LOGISTIC-BINARY
25104	Mean	MD	in	middle	cerebellar	peduncle	on	FA	skeleton	0.106827	CONTINUOUS	LINEAR
20003	category:1140876404	Treatment/medication	code	0.106978	CAT-MUL	LOGISTIC-BINARY
20002	category:1210	Non-cancer illness code, self-reported	0.106992	CAT-MUL	LOGISTIC-BINARY
41204	category:R55	Diagnoses	0	secondary	ICD10	0.10708	CAT-MUL	LOGISTIC-BINARY
41210	category:T364	Operative	procedures	0	secondary	OPCS	0.107111	CAT-MUL	LOGISTIC-BINARY
41202	category:R943	Diagnoses	0	main	ICD10	0.10721	CAT-MUL	LOGISTIC-BINARY
20004	category:1517	Operation	code	0.107235	CAT-MUL	LOGISTIC-BINARY
41210	category:Z824	Operative	procedures	0	secondary	OPCS	0.107256	CAT-MUL	LOGISTIC-BINARY
25578	Weighted-mean	L1	in	tract	corticospinal	tract	(right)	0.107266	CONTINUOUS	LINEAR
20003	category:1141168574	Treatment/medication	code	0.107343	CAT-MUL	LOGISTIC-BINARY
3005	Fracture	resulting	from	simple	fall	0.107458	CAT-SIN	LOGISTIC-BINARY
1349	Processed	meat	intake	0.107464	CAT-SIN	ORDERED-LOGISTIC
41229	category:5D8	PCT	responsible	for	patient	data	0.107464	CAT-MUL	LOGISTIC-BINARY
41202	category:S809	Diagnoses	0	main	ICD10	0.107471	CAT-MUL	LOGISTIC-BINARY
41204	category:W189	Diagnoses	0	secondary	ICD10	0.107477	CAT-MUL	LOGISTIC-BINARY
41204	category:W270	Diagnoses	0	secondary	ICD10	0.107608	CAT-MUL	LOGISTIC-BINARY
41202	category:G549	Diagnoses	0	main	ICD10	0.107611	CAT-MUL	LOGISTIC-BINARY
25206	Mean	L1	in	corticospinal	tract	on	FA	skeleton	(right)	0.10762	CONTINUOUS	LINEAR
41202	category:K559	Diagnoses	0	main	ICD10	0.107662	CAT-MUL	LOGISTIC-BINARY
41202	category:R739	Diagnoses	0	main	ICD10	0.107716	CAT-MUL	LOGISTIC-BINARY
41202	category:M4796	Diagnoses	0	main	ICD10	0.107889	CAT-MUL	LOGISTIC-BINARY
41210	category:Z364	Operative	procedures	0	secondary	OPCS	0.108004	CAT-MUL	LOGISTIC-BINARY
41201	category:X419	External	causes	0.108088	CAT-MUL	LOGISTIC-BINARY
41204	category:M190	Diagnoses	0	secondary	ICD10	0.108246	CAT-MUL	LOGISTIC-BINARY
20113	category:4	Illnesses	of	adopted	mother	0.108799	CAT-MUL	LOGISTIC-BINARY
20002	category:1575	Non-cancer illness code, self-reported	0.108811	CAT-MUL	LOGISTIC-BINARY
100015	Vitamin	C	0.108832	CONTINUOUS	LINEAR
41204	category:I652	Diagnoses	0	secondary	ICD10	0.108952	CAT-MUL	LOGISTIC-BINARY
41200	category:X355	Operative	procedures	0	main	OPCS	0.108956	CAT-MUL	LOGISTIC-BINARY
41200	category:G162	Operative	procedures	0	main	OPCS	0.108992	CAT-MUL	LOGISTIC-BINARY
41200	category:A411	Operative	procedures	0	main	OPCS	0.108993	CAT-MUL	LOGISTIC-BINARY
20003	category:1141145900	Treatment/medication	code	0.109114	CAT-MUL	LOGISTIC-BINARY
41200	category:B355	Operative	procedures	0	main	OPCS	0.10917	CAT-MUL	LOGISTIC-BINARY
6141	category:5	How	are	people	in	household	related	to	participant	0.109295	CAT-MUL	LOGISTIC-BINARY
41210	category:H229	Operative	procedures	0	secondary	OPCS	0.109345	CAT-MUL	LOGISTIC-BINARY
41204	category:W250	Diagnoses	0	secondary	ICD10	0.109358	CAT-MUL	LOGISTIC-BINARY
41202	category:M0649	Diagnoses	0	main	ICD10	0.109367	CAT-MUL	LOGISTIC-BINARY
41245	category:1800	Main	speciality	of	consultant	(recoded)	0.109398	CAT-MUL	LOGISTIC-BINARY
25456	Mean	ISOVF	in	anterior	limb	of	internal	capsule	on	FA	skeleton	(right)	0.109491	CONTINUOUS	LINEAR
41219	category:1	Anaesthetics	administered	during	delivery	0.109524	CAT-MUL	LOGISTIC-BINARY
41202	category:S0650	Diagnoses	0	main	ICD10	0.109698	CAT-MUL	LOGISTIC-BINARY
2834	Bilateral	oophorectomy	(both	ovaries	removed)	0.10973	CAT-SIN	LOGISTIC-BINARY
20003	category:1140881890	Treatment/medication	code	0.109791	CAT-MUL	LOGISTIC-BINARY
25069	Mean	FA	in	superior	cerebellar	peduncle	on	FA	skeleton	(left)	0.109802	CONTINUOUS	LINEAR
41210	category:W322	Operative	procedures	0	secondary	OPCS	0.109821	CAT-MUL	LOGISTIC-BINARY
41210	category:S622	Operative	procedures	0	secondary	OPCS	0.109948	CAT-MUL	LOGISTIC-BINARY
41200	category:W842	Operative	procedures	0	main	OPCS	0.109989	CAT-MUL	LOGISTIC-BINARY
41200	category:T675	Operative	procedures	0	main	OPCS	0.110045	CAT-MUL	LOGISTIC-BINARY
25378	Mean	ICVF	in	cingulum	cingulate	gyrus	on	FA	skeleton	(right)	0.110246	CONTINUOUS	LINEAR
41210	category:S081	Operative	procedures	0	secondary	OPCS	0.110332	CAT-MUL	LOGISTIC-BINARY
2956	General	pain	for	3+	months	0.110475	CAT-SIN	LOGISTIC-BINARY
41202	category:J341	Diagnoses	0	main	ICD10	0.110505	CAT-MUL	LOGISTIC-BINARY
41201	category:X640	External	causes	0.110525	CAT-MUL	LOGISTIC-BINARY
41200	category:S352	Operative	procedures	0	main	OPCS	0.110706	CAT-MUL	LOGISTIC-BINARY
6154	category:5	Medication for pain relief, constipation, heartburn	0.110869	CAT-MUL	LOGISTIC-BINARY
41202	category:M8199	Diagnoses	0	main	ICD10	0.110905	CAT-MUL	LOGISTIC-BINARY
20087	category:178	Types	of	spread	used	on	bread/crackers	0.110938	CAT-MUL	LOGISTIC-BINARY
41204	category:E213	Diagnoses	0	secondary	ICD10	0.110971	CAT-MUL	LOGISTIC-BINARY
41204	category:R042	Diagnoses	0	secondary	ICD10	0.11103	CAT-MUL	LOGISTIC-BINARY
20111	category:10	Illnesses	of	siblings	0.11105	CAT-MUL	LOGISTIC-BINARY
25336	Mean	L3	in	superior	longitudinal	fasciculus	on	FA	skeleton	(right)	0.111214	CONTINUOUS	LINEAR
100003	Protein	0.11129	CONTINUOUS	LINEAR
20003	category:1140861926	Treatment/medication	code	0.111293	CAT-MUL	LOGISTIC-BINARY
41204	category:J939	Diagnoses	0	secondary	ICD10	0.111511	CAT-MUL	LOGISTIC-BINARY
41201	category:V494	External	causes	0.11156	CAT-MUL	LOGISTIC-BINARY
20004	category:1611	Operation	code	0.111603	CAT-MUL	LOGISTIC-BINARY
20001	category:1055	Cancer code, self-reported	0.111682	CAT-MUL	LOGISTIC-BINARY
41204	category:Z488	Diagnoses	0	secondary	ICD10	0.111775	CAT-MUL	LOGISTIC-BINARY
41200	category:L913	Operative	procedures	0	main	OPCS	0.111809	CAT-MUL	LOGISTIC-BINARY
41200	category:W461	Operative	procedures	0	main	OPCS	0.11192	CAT-MUL	LOGISTIC-BINARY
20002	category:1472	Non-cancer illness code, self-reported	0.112177	CAT-MUL	LOGISTIC-BINARY
20003	category:1140862944	Treatment/medication	code	0.112199	CAT-MUL	LOGISTIC-BINARY
41202	category:K605	Diagnoses	0	main	ICD10	0.112332	CAT-MUL	LOGISTIC-BINARY
41202	category:K090	Diagnoses	0	main	ICD10	0.112358	CAT-MUL	LOGISTIC-BINARY
20003	category:1140879810	Treatment/medication	code	0.112364	CAT-MUL	LOGISTIC-BINARY
41200	category:N303	Operative	procedures	0	main	OPCS	0.112369	CAT-MUL	LOGISTIC-BINARY
25261	Mean	L2	in	superior	cerebellar	peduncle	on	FA	skeleton	(left)	0.112526	CONTINUOUS	LINEAR
20003	category:1140884640	Treatment/medication	code	0.112789	CAT-MUL	LOGISTIC-BINARY
20003	category:1140884560	Treatment/medication	code	0.11293	CAT-MUL	LOGISTIC-BINARY
40006	category:C830	Type	of	cancer:	ICD10	0.112961	CAT-MUL	LOGISTIC-BINARY
41248	category:1002	Destinations	on	discharge	from	hospital	(recoded)	0.113166	CAT-MUL	LOGISTIC-BINARY
20002	category:1651	Non-cancer illness code, self-reported	0.113169	CAT-MUL	LOGISTIC-BINARY
41200	category:V218	Operative	procedures	0	main	OPCS	0.113223	CAT-MUL	LOGISTIC-BINARY
41204	category:S609	Diagnoses	0	secondary	ICD10	0.113338	CAT-MUL	LOGISTIC-BINARY
20004	category:1499	Operation	code	0.113378	CAT-MUL	LOGISTIC-BINARY
6139	category:3	Gas	or	solid-fuel	cooking/heating	0.113464	CAT-MUL	LOGISTIC-BINARY
25658	Weighted-mean	ICVF	in	tract	corticospinal	tract	(left)	0.113527	CONTINUOUS	LINEAR
25220	Mean	L1	in	retrolenticular	part	of	internal	capsule	on	FA	skeleton	(right)	0.113586	CONTINUOUS	LINEAR
41202	category:H809	Diagnoses	0	main	ICD10	0.113649	CAT-MUL	LOGISTIC-BINARY
41202	category:O630	Diagnoses	0	main	ICD10	0.113688	CAT-MUL	LOGISTIC-BINARY
20088	category:348	Types	of	spreads/sauces	consumed	0.113793	CAT-MUL	LOGISTIC-BINARY
20003	category:1140881882	Treatment/medication	code	0.113915	CAT-MUL	LOGISTIC-BINARY
25745	Inverted	temporal	signal-to-noise	ratio	in	pre-processed	tfMRI	0.113961	CONTINUOUS	LINEAR
41204	category:Z451	Diagnoses	0	secondary	ICD10	0.114046	CAT-MUL	LOGISTIC-BINARY
40006	category:C021	Type	of	cancer:	ICD10	0.114095	CAT-MUL	LOGISTIC-BINARY
23310	Ribs	BMC	(bone	mineral	content)	0.114159	CONTINUOUS	LINEAR
25233	Mean	L1	in	external	capsule	on	FA	skeleton	(left)	0.114212	CONTINUOUS	LINEAR
25363	Mean	ICVF	in	posterior	limb	of	internal	capsule	on	FA	skeleton	(left)	0.114261	CONTINUOUS	LINEAR
41230	category:5MP	PCT	where	patients	GP	was	registered	0.114265	CAT-MUL	LOGISTIC-BINARY
20002	category:1627	Non-cancer illness code, self-reported	0.114294	CAT-MUL	LOGISTIC-BINARY
40006	category:C530	Type	of	cancer:	ICD10	0.114383	CAT-MUL	LOGISTIC-BINARY
41204	category:T424	Diagnoses	0	secondary	ICD10	0.114516	CAT-MUL	LOGISTIC-BINARY
41204	category:H442	Diagnoses	0	secondary	ICD10	0.114571	CAT-MUL	LOGISTIC-BINARY
41210	category:Y222	Operative	procedures	0	secondary	OPCS	0.114782	CAT-MUL	LOGISTIC-BINARY
25140	Mean	MD	in	cingulum	hippocampus	on	FA	skeleton	(right)	0.114792	CONTINUOUS	LINEAR
41210	category:Z757	Operative	procedures	0	secondary	OPCS	0.114865	CAT-MUL	LOGISTIC-BINARY
41202	category:M200	Diagnoses	0	main	ICD10	0.114874	CAT-MUL	LOGISTIC-BINARY
41200	category:W205	Operative	procedures	0	main	OPCS	0.115024	CAT-MUL	LOGISTIC-BINARY
41204	category:M2137	Diagnoses	0	secondary	ICD10	0.11508	CAT-MUL	LOGISTIC-BINARY
41200	category:A849	Operative	procedures	0	main	OPCS	0.115142	CAT-MUL	LOGISTIC-BINARY
41230	category:5PK	PCT	where	patients	GP	was	registered	0.115237	CAT-MUL	LOGISTIC-BINARY
41200	category:P239	Operative	procedures	0	main	OPCS	0.115265	CAT-MUL	LOGISTIC-BINARY
25262	Mean	L2	in	cerebral	peduncle	on	FA	skeleton	(right)	0.115297	CONTINUOUS	LINEAR
41200	category:W694	Operative	procedures	0	main	OPCS	0.115444	CAT-MUL	LOGISTIC-BINARY
6142	category:2	Current	employment	status	0.115504	CAT-MUL	LOGISTIC-BINARY
41202	category:S460	Diagnoses	0	main	ICD10	0.115632	CAT-MUL	LOGISTIC-BINARY
20003	category:1141172918	Treatment/medication	code	0.115688	CAT-MUL	LOGISTIC-BINARY
41210	category:X332	Operative	procedures	0	secondary	OPCS	0.115694	CAT-MUL	LOGISTIC-BINARY
41246	category:2400	Treatment	speciality	of	consultant	(recoded)	0.115697	CAT-MUL	LOGISTIC-BINARY
41202	category:C508	Diagnoses	0	main	ICD10	0.11572	CAT-MUL	LOGISTIC-BINARY
41230	category:5GF	PCT	where	patients	GP	was	registered	0.115737	CAT-MUL	LOGISTIC-BINARY
41210	category:Z504	Operative	procedures	0	secondary	OPCS	0.115825	CAT-MUL	LOGISTIC-BINARY
41204	category:D131	Diagnoses	0	secondary	ICD10	0.11602	CAT-MUL	LOGISTIC-BINARY
25064	Mean	FA	in	medial	lemniscus	on	FA	skeleton	(right)	0.116041	CONTINUOUS	LINEAR
41202	category:S660	Diagnoses	0	main	ICD10	0.116109	CAT-MUL	LOGISTIC-BINARY
20002	category:1194	Non-cancer illness code, self-reported	0.116132	CAT-MUL	LOGISTIC-BINARY
20003	category:1140888074	Treatment/medication	code	0.116214	CAT-MUL	LOGISTIC-BINARY
41210	category:Y392	Operative	procedures	0	secondary	OPCS	0.116291	CAT-MUL	LOGISTIC-BINARY
41202	category:S6220	Diagnoses	0	main	ICD10	0.116313	CAT-MUL	LOGISTIC-BINARY
41200	category:X655	Operative	procedures	0	main	OPCS	0.116463	CAT-MUL	LOGISTIC-BINARY
41249	category:2007	Methods	of	admission	to	hospital	(recoded)	0.116517	CAT-MUL	LOGISTIC-BINARY
41200	category:S158	Operative	procedures	0	main	OPCS	0.116625	CAT-MUL	LOGISTIC-BINARY
41202	category:E063	Diagnoses	0	main	ICD10	0.116633	CAT-MUL	LOGISTIC-BINARY
20003	category:1141168684	Treatment/medication	code	0.116824	CAT-MUL	LOGISTIC-BINARY
41202	category:M501	Diagnoses	0	main	ICD10	0.116825	CAT-MUL	LOGISTIC-BINARY
41210	category:Z663	Operative	procedures	0	secondary	OPCS	0.116915	CAT-MUL	LOGISTIC-BINARY
41202	category:I899	Diagnoses	0	main	ICD10	0.117116	CAT-MUL	LOGISTIC-BINARY
6140	category:1	Heating	type(s)	in	home	0.117155	CAT-MUL	LOGISTIC-BINARY
41202	category:N482	Diagnoses	0	main	ICD10	0.11722	CAT-MUL	LOGISTIC-BINARY
41204	category:E282	Diagnoses	0	secondary	ICD10	0.117283	CAT-MUL	LOGISTIC-BINARY
104480	Cherry	intake	0.117313	CAT-SIN	ORDERED-LOGISTIC
41202	category:E050	Diagnoses	0	main	ICD10	0.11733	CAT-MUL	LOGISTIC-BINARY
20003	category:1140861954	Treatment/medication	code	0.117361	CAT-MUL	LOGISTIC-BINARY
41210	category:Z855	Operative	procedures	0	secondary	OPCS	0.117531	CAT-MUL	LOGISTIC-BINARY
41204	category:O48	Diagnoses	0	secondary	ICD10	0.117567	CAT-MUL	LOGISTIC-BINARY
41200	category:C601	Operative	procedures	0	main	OPCS	0.117618	CAT-MUL	LOGISTIC-BINARY
40006	category:D057	Type	of	cancer:	ICD10	0.117784	CAT-MUL	LOGISTIC-BINARY
41200	category:E342	Operative	procedures	0	main	OPCS	0.118077	CAT-MUL	LOGISTIC-BINARY
20002	category:1419	Non-cancer illness code, self-reported	0.118151	CAT-MUL	LOGISTIC-BINARY
41202	category:N47	Diagnoses	0	main	ICD10	0.1182	CAT-MUL	LOGISTIC-BINARY
41202	category:R402	Diagnoses	0	main	ICD10	0.11826	CAT-MUL	LOGISTIC-BINARY
41204	category:X629	Diagnoses	0	secondary	ICD10	0.118304	CAT-MUL	LOGISTIC-BINARY
41210	category:Y388	Operative	procedures	0	secondary	OPCS	0.118355	CAT-MUL	LOGISTIC-BINARY
41202	category:J310	Diagnoses	0	main	ICD10	0.118536	CAT-MUL	LOGISTIC-BINARY
25117	Mean	MD	in	superior	cerebellar	peduncle	on	FA	skeleton	(left)	0.11876	CONTINUOUS	LINEAR
20003	category:1187	Treatment/medication	code	0.11882	CAT-MUL	LOGISTIC-BINARY
20091	category:1	Type	of	sliced	bread	eaten	0.118919	CAT-MUL	LOGISTIC-BINARY
25108	Mean	MD	in	splenium	of	corpus	callosum	on	FA	skeleton	0.118934	CONTINUOUS	LINEAR
41230	category:5ER	PCT	where	patients	GP	was	registered	0.119008	CAT-MUL	LOGISTIC-BINARY
41229	category:5N6	PCT	responsible	for	patient	data	0.119168	CAT-MUL	LOGISTIC-BINARY
20003	category:1141181868	Treatment/medication	code	0.119169	CAT-MUL	LOGISTIC-BINARY
20003	category:1140851088	Treatment/medication	code	0.119276	CAT-MUL	LOGISTIC-BINARY
20003	category:1140879630	Treatment/medication	code	0.119354	CAT-MUL	LOGISTIC-BINARY
41210	category:W262	Operative	procedures	0	secondary	OPCS	0.119514	CAT-MUL	LOGISTIC-BINARY
25665	Weighted-mean	ICVF	in	tract	inferior	longitudinal	fasciculus	(right)	0.119593	CONTINUOUS	LINEAR
25086	Mean	FA	in	sagittal	stratum	on	FA	skeleton	(right)	0.119602	CONTINUOUS	LINEAR
41200	category:Q024	Operative	procedures	0	main	OPCS	0.119628	CAT-MUL	LOGISTIC-BINARY
41204	category:E149	Diagnoses	0	secondary	ICD10	0.119644	CAT-MUL	LOGISTIC-BINARY
41210	category:X308	Operative	procedures	0	secondary	OPCS	0.119672	CAT-MUL	LOGISTIC-BINARY
5507	Leg	pain	on	walking	:	action	taken	0.11975	CAT-SIN	ORDERED-LOGISTIC
41202	category:K918	Diagnoses	0	main	ICD10	0.119755	CAT-MUL	LOGISTIC-BINARY
20003	category:1140865670	Treatment/medication	code	0.119787	CAT-MUL	LOGISTIC-BINARY
41202	category:H045	Diagnoses	0	main	ICD10	0.119789	CAT-MUL	LOGISTIC-BINARY
41200	category:G241	Operative	procedures	0	main	OPCS	0.119867	CAT-MUL	LOGISTIC-BINARY
41202	category:K580	Diagnoses	0	main	ICD10	0.11987	CAT-MUL	LOGISTIC-BINARY
41204	category:Z502	Diagnoses	0	secondary	ICD10	0.119879	CAT-MUL	LOGISTIC-BINARY
6143	category:3	Transport	type	for	commuting	to	job	workplace	0.119887	CAT-MUL	LOGISTIC-BINARY
41202	category:K515	Diagnoses	0	main	ICD10	0.119932	CAT-MUL	LOGISTIC-BINARY
20002	category:1514	Non-cancer illness code, self-reported	0.119937	CAT-MUL	LOGISTIC-BINARY
25561	Weighted-mean	MO	in	tract	posterior	thalamic	radiation	(left)	0.120136	CONTINUOUS	LINEAR
41204	category:F402	Diagnoses	0	secondary	ICD10	0.120242	CAT-MUL	LOGISTIC-BINARY
20003	category:1141175684	Treatment/medication	code	0.120286	CAT-MUL	LOGISTIC-BINARY
41202	category:R51	Diagnoses	0	main	ICD10	0.120425	CAT-MUL	LOGISTIC-BINARY
20004	category:1404	Operation	code	0.120454	CAT-MUL	LOGISTIC-BINARY
41202	category:M2330	Diagnoses	0	main	ICD10	0.120513	CAT-MUL	LOGISTIC-BINARY
41210	category:Z896	Operative	procedures	0	secondary	OPCS	0.120659	CAT-MUL	LOGISTIC-BINARY
20003	category:1140865416	Treatment/medication	code	0.121044	CAT-MUL	LOGISTIC-BINARY
22126	Doctor	diagnosed	hayfever	or	allergic	rhinitis	0.121098	CAT-SIN	LOGISTIC-BINARY
41202	category:G442	Diagnoses	0	main	ICD10	0.121292	CAT-MUL	LOGISTIC-BINARY
41200	category:F241	Operative	procedures	0	main	OPCS	0.121426	CAT-MUL	LOGISTIC-BINARY
41202	category:H939	Diagnoses	0	main	ICD10	0.121448	CAT-MUL	LOGISTIC-BINARY
6015	Chest	pain	felt	during	physical	activity	0.121583	CAT-SIN	ORDERED-LOGISTIC
20003	category:1140865338	Treatment/medication	code	0.121638	CAT-MUL	LOGISTIC-BINARY
6145	category:100	Illness, injury, bereavement, stress in last 2 years	0.121683	CAT-MUL	LOGISTIC-BINARY
41202	category:K766	Diagnoses	0	main	ICD10	0.121696	CAT-MUL	LOGISTIC-BINARY
41200	category:C452	Operative	procedures	0	main	OPCS	0.121852	CAT-MUL	LOGISTIC-BINARY
20003	category:1140870504	Treatment/medication	code	0.121928	CAT-MUL	LOGISTIC-BINARY
41200	category:T622	Operative	procedures	0	main	OPCS	0.121966	CAT-MUL	LOGISTIC-BINARY
20114	category:3	Illnesses	of	adopted	siblings	0.121988	CAT-MUL	LOGISTIC-BINARY
41201	category:W015	External	causes	0.122068	CAT-MUL	LOGISTIC-BINARY
41202	category:K30	Diagnoses	0	main	ICD10	0.122126	CAT-MUL	LOGISTIC-BINARY
41202	category:D127	Diagnoses	0	main	ICD10	0.122162	CAT-MUL	LOGISTIC-BINARY
41210	category:W792	Operative	procedures	0	secondary	OPCS	0.122255	CAT-MUL	LOGISTIC-BINARY
41204	category:Y433	Diagnoses	0	secondary	ICD10	0.12227	CAT-MUL	LOGISTIC-BINARY
41204	category:J40	Diagnoses	0	secondary	ICD10	0.122285	CAT-MUL	LOGISTIC-BINARY
41202	category:Z018	Diagnoses	0	main	ICD10	0.122392	CAT-MUL	LOGISTIC-BINARY
20002	category:1487	Non-cancer illness code, self-reported	0.122494	CAT-MUL	LOGISTIC-BINARY
41202	category:K409	Diagnoses	0	main	ICD10	0.122502	CAT-MUL	LOGISTIC-BINARY
41202	category:H186	Diagnoses	0	main	ICD10	0.122718	CAT-MUL	LOGISTIC-BINARY
41200	category:R291	Operative	procedures	0	main	OPCS	0.122791	CAT-MUL	LOGISTIC-BINARY
41200	category:T522	Operative	procedures	0	main	OPCS	0.123119	CAT-MUL	LOGISTIC-BINARY
41230	category:5A8	PCT	where	patients	GP	was	registered	0.123168	CAT-MUL	LOGISTIC-BINARY
41210	category:U268	Operative	procedures	0	secondary	OPCS	0.123192	CAT-MUL	LOGISTIC-BINARY
41227	category:2	Status	of	baby	at	birth	0.123302	CAT-MUL	LOGISTIC-BINARY
6152	category:6	Blood clot, DVT, bronchitis, emphysema, asthma, rhinitis, eczema, allergy diagnosed by doctor	0.123483	CAT-MUL	LOGISTIC-BINARY
25524	Weighted-mean	MD	in	tract	corticospinal	tract	(right)	0.123582	CONTINUOUS	LINEAR
41202	category:D124	Diagnoses	0	main	ICD10	0.12372	CAT-MUL	LOGISTIC-BINARY
41200	category:V385	Operative	procedures	0	main	OPCS	0.123725	CAT-MUL	LOGISTIC-BINARY
41210	category:Y118	Operative	procedures	0	secondary	OPCS	0.123854	CAT-MUL	LOGISTIC-BINARY
20004	category:1514	Operation	code	0.123972	CAT-MUL	LOGISTIC-BINARY
41200	category:F161	Operative	procedures	0	main	OPCS	0.124011	CAT-MUL	LOGISTIC-BINARY
41201	category:X519	External	causes	0.124021	CAT-MUL	LOGISTIC-BINARY
2453	Cancer	diagnosed	by	doctor	0.124131	CAT-SIN	LOGISTIC-BINARY
41204	category:W019	Diagnoses	0	secondary	ICD10	0.124193	CAT-MUL	LOGISTIC-BINARY
20003	category:1141174500	Treatment/medication	code	0.124198	CAT-MUL	LOGISTIC-BINARY
20003	category:1140865716	Treatment/medication	code	0.124226	CAT-MUL	LOGISTIC-BINARY
23237	Total	BMD	(bone	mineral	density)	(left)	0.124239	CONTINUOUS	LINEAR
41202	category:J440	Diagnoses	0	main	ICD10	0.12436	CAT-MUL	LOGISTIC-BINARY
41210	category:F104	Operative	procedures	0	secondary	OPCS	0.124398	CAT-MUL	LOGISTIC-BINARY
41200	category:M814	Operative	procedures	0	main	OPCS	0.124425	CAT-MUL	LOGISTIC-BINARY
20004	category:1297	Operation	code	0.124439	CAT-MUL	LOGISTIC-BINARY
20002	category:1087	Non-cancer illness code, self-reported	0.124473	CAT-MUL	LOGISTIC-BINARY
41202	category:H659	Diagnoses	0	main	ICD10	0.124567	CAT-MUL	LOGISTIC-BINARY
41202	category:J81	Diagnoses	0	main	ICD10	0.124664	CAT-MUL	LOGISTIC-BINARY
41230	category:5NL	PCT	where	patients	GP	was	registered	0.124736	CAT-MUL	LOGISTIC-BINARY
41230	category:5N6	PCT	where	patients	GP	was	registered	0.124782	CAT-MUL	LOGISTIC-BINARY
41230	category:5PH	PCT	where	patients	GP	was	registered	0.124796	CAT-MUL	LOGISTIC-BINARY
41229	category:5PH	PCT	responsible	for	patient	data	0.124961	CAT-MUL	LOGISTIC-BINARY
41202	category:I848	Diagnoses	0	main	ICD10	0.124989	CAT-MUL	LOGISTIC-BINARY
25035	Median	T2star	in	hippocampus	(right)	0.12519	CONTINUOUS	LINEAR
41200	category:W151	Operative	procedures	0	main	OPCS	0.125357	CAT-MUL	LOGISTIC-BINARY
41202	category:M755	Diagnoses	0	main	ICD10	0.125487	CAT-MUL	LOGISTIC-BINARY
20003	category:1140884482	Treatment/medication	code	0.125524	CAT-MUL	LOGISTIC-BINARY
41204	category:J22	Diagnoses	0	secondary	ICD10	0.12582	CAT-MUL	LOGISTIC-BINARY
25110	Mean	MD	in	corticospinal	tract	on	FA	skeleton	(right)	0.125914	CONTINUOUS	LINEAR
25356	Mean	ICVF	in	superior	cerebellar	peduncle	on	FA	skeleton	(right)	0.125954	CONTINUOUS	LINEAR
41246	category:1550	Treatment	speciality	of	consultant	(recoded)	0.125991	CAT-MUL	LOGISTIC-BINARY
41200	category:W712	Operative	procedures	0	main	OPCS	0.126153	CAT-MUL	LOGISTIC-BINARY
2946	Father's	age	0.126263	INTEGER	LINEAR
20002	category:1667	Non-cancer illness code, self-reported	0.126327	CAT-MUL	LOGISTIC-BINARY
104130	Beetroot	intake	0.126327	CAT-SIN	ORDERED-LOGISTIC
20106	category:210	Type	of	yogurt	eaten	0.126491	CAT-MUL	LOGISTIC-BINARY
41204	category:R520	Diagnoses	0	secondary	ICD10	0.126516	CAT-MUL	LOGISTIC-BINARY
20003	category:1140911750	Treatment/medication	code	0.126519	CAT-MUL	LOGISTIC-BINARY
25706	Weighted-mean	ISOVF	in	tract	anterior	thalamic	radiation	(left)	0.126678	CONTINUOUS	LINEAR
41204	category:E139	Diagnoses	0	secondary	ICD10	0.126703	CAT-MUL	LOGISTIC-BINARY
41210	category:E251	Operative	procedures	0	secondary	OPCS	0.126711	CAT-MUL	LOGISTIC-BINARY
41210	category:W851	Operative	procedures	0	secondary	OPCS	0.126794	CAT-MUL	LOGISTIC-BINARY
41204	category:M750	Diagnoses	0	secondary	ICD10	0.126838	CAT-MUL	LOGISTIC-BINARY
41210	category:T302	Operative	procedures	0	secondary	OPCS	0.12687	CAT-MUL	LOGISTIC-BINARY
20004	category:1481	Operation	code	0.126901	CAT-MUL	LOGISTIC-BINARY
40002	category:I119	Contributory	(secondary)	causes	of	death:	ICD10	0.126953	CAT-MUL	LOGISTIC-BINARY
41200	category:J382	Operative	procedures	0	main	OPCS	0.127028	CAT-MUL	LOGISTIC-BINARY
20002	category:1554	Non-cancer illness code, self-reported	0.1272	CAT-MUL	LOGISTIC-BINARY
20002	category:1156	Non-cancer illness code, self-reported	0.127276	CAT-MUL	LOGISTIC-BINARY
20004	category:1108	Operation	code	0.127302	CAT-MUL	LOGISTIC-BINARY
41202	category:G933	Diagnoses	0	main	ICD10	0.127459	CAT-MUL	LOGISTIC-BINARY
6020	baseline:1	Completion	status	of	test	0.127576	CAT-SIN	MULTINOMIAL-LOGISTIC
41229	category:5N9	PCT	responsible	for	patient	data	0.127704	CAT-MUL	LOGISTIC-BINARY
41200	category:W032	Operative	procedures	0	main	OPCS	0.127862	CAT-MUL	LOGISTIC-BINARY
41200	category:U113	Operative	procedures	0	main	OPCS	0.127883	CAT-MUL	LOGISTIC-BINARY
20003	category:1140881320	Treatment/medication	code	0.127908	CAT-MUL	LOGISTIC-BINARY
41204	category:M754	Diagnoses	0	secondary	ICD10	0.127982	CAT-MUL	LOGISTIC-BINARY
41200	category:A203	Operative	procedures	0	main	OPCS	0.128045	CAT-MUL	LOGISTIC-BINARY
100910	Intake	of	artificial	sweetener	added	to	cereal	0.128243	CAT-SIN	ORDERED-LOGISTIC
20003	category:1141180036	Treatment/medication	code	0.12853	CAT-MUL	LOGISTIC-BINARY
41204	category:I846	Diagnoses	0	secondary	ICD10	0.128689	CAT-MUL	LOGISTIC-BINARY
102060	Danish	pastry	intake	0.128723	CAT-SIN	ORDERED-LOGISTIC
20088	category:343	Types	of	spreads/sauces	consumed	0.128826	CAT-MUL	LOGISTIC-BINARY
20002	category:1245	Non-cancer illness code, self-reported	0.128839	CAT-MUL	LOGISTIC-BINARY
20003	category:1140910706	Treatment/medication	code	0.129026	CAT-MUL	LOGISTIC-BINARY
41204	category:N281	Diagnoses	0	secondary	ICD10	0.129085	CAT-MUL	LOGISTIC-BINARY
41202	category:K831	Diagnoses	0	main	ICD10	0.129232	CAT-MUL	LOGISTIC-BINARY
41202	category:N180	Diagnoses	0	main	ICD10	0.129247	CAT-MUL	LOGISTIC-BINARY
41204	category:Z854	Diagnoses	0	secondary	ICD10	0.129409	CAT-MUL	LOGISTIC-BINARY
41200	category:F363	Operative	procedures	0	main	OPCS	0.129477	CAT-MUL	LOGISTIC-BINARY
41204	category:I724	Diagnoses	0	secondary	ICD10	0.129493	CAT-MUL	LOGISTIC-BINARY
20003	category:1141153026	Treatment/medication	code	0.129571	CAT-MUL	LOGISTIC-BINARY
41201	category:W023	External	causes	0.12969	CAT-MUL	LOGISTIC-BINARY
41204	category:M4802	Diagnoses	0	secondary	ICD10	0.129825	CAT-MUL	LOGISTIC-BINARY
100540	Low	calorie	hot	chocolate	intake	0.129865	CAT-SIN	ORDERED-LOGISTIC
41202	category:I714	Diagnoses	0	main	ICD10	0.129884	CAT-MUL	LOGISTIC-BINARY
20003	category:1140861088	Treatment/medication	code	0.129944	CAT-MUL	LOGISTIC-BINARY
41202	category:I500	Diagnoses	0	main	ICD10	0.130126	CAT-MUL	LOGISTIC-BINARY
41202	category:H251	Diagnoses	0	main	ICD10	0.130173	CAT-MUL	LOGISTIC-BINARY
41200	category:H418	Operative	procedures	0	main	OPCS	0.130417	CAT-MUL	LOGISTIC-BINARY
41210	category:W778	Operative	procedures	0	secondary	OPCS	0.130467	CAT-MUL	LOGISTIC-BINARY
25251	Mean	L2	in	body	of	corpus	callosum	on	FA	skeleton	0.130487	CONTINUOUS	LINEAR
41202	category:R065	Diagnoses	0	main	ICD10	0.130569	CAT-MUL	LOGISTIC-BINARY
41204	category:Z867	Diagnoses	0	secondary	ICD10	0.130625	CAT-MUL	LOGISTIC-BINARY
41200	category:M432	Operative	procedures	0	main	OPCS	0.130669	CAT-MUL	LOGISTIC-BINARY
41202	category:Z131	Diagnoses	0	main	ICD10	0.130715	CAT-MUL	LOGISTIC-BINARY
41200	category:T203	Operative	procedures	0	main	OPCS	0.130791	CAT-MUL	LOGISTIC-BINARY
41200	category:L853	Operative	procedures	0	main	OPCS	0.130849	CAT-MUL	LOGISTIC-BINARY
40006	category:C447	Type	of	cancer:	ICD10	0.130954	CAT-MUL	LOGISTIC-BINARY
41202	category:I350	Diagnoses	0	main	ICD10	0.131134	CAT-MUL	LOGISTIC-BINARY
41200	category:A604	Operative	procedures	0	main	OPCS	0.131159	CAT-MUL	LOGISTIC-BINARY
41230	category:5CE	PCT	where	patients	GP	was	registered	0.131204	CAT-MUL	LOGISTIC-BINARY
41202	category:S699	Diagnoses	0	main	ICD10	0.131311	CAT-MUL	LOGISTIC-BINARY
41210	category:M309	Operative	procedures	0	secondary	OPCS	0.131319	CAT-MUL	LOGISTIC-BINARY
2966	Age	high	blood	pressure	diagnosed	0.131351	INTEGER	LINEAR
20112	category:4	Illnesses	of	adopted	father	0.131416	CAT-MUL	LOGISTIC-BINARY
41229	category:5PE	PCT	responsible	for	patient	data	0.131485	CAT-MUL	LOGISTIC-BINARY
41202	category:K071	Diagnoses	0	main	ICD10	0.131863	CAT-MUL	LOGISTIC-BINARY
41202	category:E039	Diagnoses	0	main	ICD10	0.131901	CAT-MUL	LOGISTIC-BINARY
41204	category:J450	Diagnoses	0	secondary	ICD10	0.132142	CAT-MUL	LOGISTIC-BINARY
41202	category:J157	Diagnoses	0	main	ICD10	0.132235	CAT-MUL	LOGISTIC-BINARY
41202	category:N508	Diagnoses	0	main	ICD10	0.132334	CAT-MUL	LOGISTIC-BINARY
41202	category:E875	Diagnoses	0	main	ICD10	0.132425	CAT-MUL	LOGISTIC-BINARY
41200	category:X658	Operative	procedures	0	main	OPCS	0.132511	CAT-MUL	LOGISTIC-BINARY
41202	category:G35	Diagnoses	0	main	ICD10	0.13253	CAT-MUL	LOGISTIC-BINARY
20003	category:1140911762	Treatment/medication	code	0.132697	CAT-MUL	LOGISTIC-BINARY
41201	category:V184	External	causes	0.132838	CAT-MUL	LOGISTIC-BINARY
41200	category:B276	Operative	procedures	0	main	OPCS	0.132884	CAT-MUL	LOGISTIC-BINARY
20002	category:1192	Non-cancer illness code, self-reported	0.133339	CAT-MUL	LOGISTIC-BINARY
41250	category:1003	Methods	of	discharge	from	hospital	(recoded)	0.133398	CAT-MUL	LOGISTIC-BINARY
25654	Weighted-mean	ICVF	in	tract	cingulate	gyrus	part	of	cingulum	(left)	0.133427	CONTINUOUS	LINEAR
20003	category:1140865800	Treatment/medication	code	0.133673	CAT-MUL	LOGISTIC-BINARY
41204	category:M1099	Diagnoses	0	secondary	ICD10	0.133854	CAT-MUL	LOGISTIC-BINARY
41200	category:S642	Operative	procedures	0	main	OPCS	0.133886	CAT-MUL	LOGISTIC-BINARY
41201	category:X629	External	causes	0.133941	CAT-MUL	LOGISTIC-BINARY
41202	category:K768	Diagnoses	0	main	ICD10	0.133957	CAT-MUL	LOGISTIC-BINARY
41202	category:D377	Diagnoses	0	main	ICD10	0.133995	CAT-MUL	LOGISTIC-BINARY
20003	category:1140860836	Treatment/medication	code	0.134126	CAT-MUL	LOGISTIC-BINARY
41204	category:K226	Diagnoses	0	secondary	ICD10	0.134335	CAT-MUL	LOGISTIC-BINARY
41200	category:E081	Operative	procedures	0	main	OPCS	0.134431	CAT-MUL	LOGISTIC-BINARY
3591	Ever	had	hysterectomy	(womb	removed)	0.134464	CAT-SIN	LOGISTIC-BINARY
41202	category:I730	Diagnoses	0	main	ICD10	0.134466	CAT-MUL	LOGISTIC-BINARY
20004	category:1495	Operation	code	0.134476	CAT-MUL	LOGISTIC-BINARY
20003	category:1141152098	Treatment/medication	code	0.134588	CAT-MUL	LOGISTIC-BINARY
41200	category:W248	Operative	procedures	0	main	OPCS	0.134627	CAT-MUL	LOGISTIC-BINARY
41200	category:W561	Operative	procedures	0	main	OPCS	0.134669	CAT-MUL	LOGISTIC-BINARY
41200	category:B313	Operative	procedures	0	main	OPCS	0.134697	CAT-MUL	LOGISTIC-BINARY
41202	category:C66	Diagnoses	0	main	ICD10	0.134698	CAT-MUL	LOGISTIC-BINARY
20114	category:8	Illnesses	of	adopted	siblings	0.134862	CAT-MUL	LOGISTIC-BINARY
41202	category:K37	Diagnoses	0	main	ICD10	0.134938	CAT-MUL	LOGISTIC-BINARY
20003	category:1141168752	Treatment/medication	code	0.134954	CAT-MUL	LOGISTIC-BINARY
19	baseline:1	Heel	ultrasound	method	0.135045	CAT-SIN	MULTINOMIAL-LOGISTIC
41251	category:5002	Sources	of	admission	to	hospital	(recoded)	0.135064	CAT-MUL	LOGISTIC-BINARY
25657	Weighted-mean	ICVF	in	tract	parahippocampal	part	of	cingulum	(right)	0.135154	CONTINUOUS	LINEAR
41200	category:W541	Operative	procedures	0	main	OPCS	0.135204	CAT-MUL	LOGISTIC-BINARY
20003	category:1140926732	Treatment/medication	code	0.135243	CAT-MUL	LOGISTIC-BINARY
104430	Dried	fruit	intake	0.135257	CAT-SIN	ORDERED-LOGISTIC
20003	category:1140884622	Treatment/medication	code	0.135415	CAT-MUL	LOGISTIC-BINARY
41202	category:G402	Diagnoses	0	main	ICD10	0.135417	CAT-MUL	LOGISTIC-BINARY
41210	category:W572	Operative	procedures	0	secondary	OPCS	0.135439	CAT-MUL	LOGISTIC-BINARY
20003	category:1140871986	Treatment/medication	code	0.135445	CAT-MUL	LOGISTIC-BINARY
41210	category:Z907	Operative	procedures	0	secondary	OPCS	0.135516	CAT-MUL	LOGISTIC-BINARY
41204	category:M2325	Diagnoses	0	secondary	ICD10	0.135552	CAT-MUL	LOGISTIC-BINARY
41204	category:Z532	Diagnoses	0	secondary	ICD10	0.135634	CAT-MUL	LOGISTIC-BINARY
41200	category:H594	Operative	procedures	0	main	OPCS	0.135652	CAT-MUL	LOGISTIC-BINARY
41200	category:H053	Operative	procedures	0	main	OPCS	0.135688	CAT-MUL	LOGISTIC-BINARY
20004	category:1591	Operation	code	0.135702	CAT-MUL	LOGISTIC-BINARY
41200	category:S681	Operative	procedures	0	main	OPCS	0.135713	CAT-MUL	LOGISTIC-BINARY
41202	category:N19	Diagnoses	0	main	ICD10	0.135988	CAT-MUL	LOGISTIC-BINARY
20003	category:1141184722	Treatment/medication	code	0.136288	CAT-MUL	LOGISTIC-BINARY
41204	category:M257	Diagnoses	0	secondary	ICD10	0.136363	CAT-MUL	LOGISTIC-BINARY
41204	category:X600	Diagnoses	0	secondary	ICD10	0.136467	CAT-MUL	LOGISTIC-BINARY
20003	category:1140921822	Treatment/medication	code	0.1365	CAT-MUL	LOGISTIC-BINARY
20003	category:1140923336	Treatment/medication	code	0.136583	CAT-MUL	LOGISTIC-BINARY
41202	category:O300	Diagnoses	0	main	ICD10	0.136614	CAT-MUL	LOGISTIC-BINARY
41200	category:H062	Operative	procedures	0	main	OPCS	0.136729	CAT-MUL	LOGISTIC-BINARY
20003	category:1140863442	Treatment/medication	code	0.136747	CAT-MUL	LOGISTIC-BINARY
41202	category:C492	Diagnoses	0	main	ICD10	0.13676	CAT-MUL	LOGISTIC-BINARY
41230	category:5H5	PCT	where	patients	GP	was	registered	0.136808	CAT-MUL	LOGISTIC-BINARY
41202	category:S6261	Diagnoses	0	main	ICD10	0.136849	CAT-MUL	LOGISTIC-BINARY
41210	category:E091	Operative	procedures	0	secondary	OPCS	0.13688	CAT-MUL	LOGISTIC-BINARY
23201	L1-L4	average	height	0.136937	CONTINUOUS	LINEAR
41210	category:A671	Operative	procedures	0	secondary	OPCS	0.136958	CAT-MUL	LOGISTIC-BINARY
20002	category:1200	Non-cancer illness code, self-reported	0.136962	CAT-MUL	LOGISTIC-BINARY
41202	category:M7962	Diagnoses	0	main	ICD10	0.137008	CAT-MUL	LOGISTIC-BINARY
41200	category:M538	Operative	procedures	0	main	OPCS	0.137025	CAT-MUL	LOGISTIC-BINARY
20002	category:1140	Non-cancer illness code, self-reported	0.137027	CAT-MUL	LOGISTIC-BINARY
41202	category:N492	Diagnoses	0	main	ICD10	0.137331	CAT-MUL	LOGISTIC-BINARY
20003	category:1140921600	Treatment/medication	code	0.137456	CAT-MUL	LOGISTIC-BINARY
25647	Weighted-mean	L3	in	tract	superior	thalamic	radiation	(right)	0.137552	CONTINUOUS	LINEAR
41202	category:S199	Diagnoses	0	main	ICD10	0.137754	CAT-MUL	LOGISTIC-BINARY
6152	category:9	Blood clot, DVT, bronchitis, emphysema, asthma, rhinitis, eczema, allergy diagnosed by doctor	0.137783	CAT-MUL	LOGISTIC-BINARY
20003	category:1140871734	Treatment/medication	code	0.137867	CAT-MUL	LOGISTIC-BINARY
103090	Liver	intake	0.137886	CAT-SIN	ORDERED-LOGISTIC
1120	Weekly	usage	of	mobile	phone	in	last	3	months	0.137935	CAT-SIN	ORDERED-LOGISTIC
41200	category:X704	Operative	procedures	0	main	OPCS	0.138159	CAT-MUL	LOGISTIC-BINARY
41200	category:L911	Operative	procedures	0	main	OPCS	0.13833	CAT-MUL	LOGISTIC-BINARY
20003	category:1141151284	Treatment/medication	code	0.138335	CAT-MUL	LOGISTIC-BINARY
5364	Average	weekly	intake	of	other	alcoholic	drinks	0.138342	INTEGER	ORDERED-LOGISTIC
25198	Mean	MO	in	tapetum	on	FA	skeleton	(right)	0.138408	CONTINUOUS	LINEAR
41204	category:J958	Diagnoses	0	secondary	ICD10	0.138464	CAT-MUL	LOGISTIC-BINARY
[truncated: 8,625 more rows]
